# Supplementary material for: Quantitative evaluation of radiodermatitis following whole-breast radiotherapy with various color space models: A feasibility study
Source: PLoS One. 2022 Mar 9;17(3):e0264925. doi: 10.1371/journal.pone.0264925 (PMC8906630; doi:10.1371/journal.pone.0264925)
Supplement: S1 Data — (XLSX) [file pone.0264925.s003.xlsx]

## Sheet: Absolute
Autocorrelation			RGBmode_R	irradiated breast				unirradiated breast
			OSLD meausre dose (cGy)
Subject No	SNUH #	Name	Avg.	RT start	day7	day14	RT end+10	RT start	day7	day14	RT end+10
snuh-002	39590880	Pt1	250.017	185.041	186.326	189.423	189.463	182.731	181.417	181.727	184.304
snuh-003	51355429	Pt2	248.677	175.205	182.227	186.171	198.322	176.176	183.631	177.283	178.277
snuh-004	20284251	Pt3	247.558	186.684	187.527	193.05	196.125	182.743	181.169	179.2	184.463
snuh-005	51512594	Pt4	234.78	188.38	186.804	194.872	198.822	183.915	180.49	180.133	179.364
snuh-006	51479635	Pt5	236.694	186.864	190.994	190.583	194.73	186.755	189.708	188.341	191.033
snuh-007	51923219	Pt6	242.299	181.73	179.875	181.546	180.078	181.461	176.155	178.576	176.651
snuh-008	27236626	Pt7	231.628	188.656	188.245	193.637	197.025	184.826	186.361	187.525	182.291
snuh-010	25989931	Pt8	214.895	199.686	205.197	210.654	209.44	185.678	181.934	186.184	188.76
snuh-011	52245455	Pt9	234.614	197.429	197.556	206.542	203.439	194.072	189.069	190.614	193.888
snuh-012	39985767	Pt10	219.818	190.835	187.513	193.709	200.337	189.41	186.626	188.704	188.929
snuh-016	44659921	Pt11	235.708	183.95	187.119	192.562	191.074	180.084	181.466	182.881	179.982
snuh-017	41214747	Pt12	233.965	189.077	195.432	193.032	214.168	195.772	195.271	194.155	196.44
snuh-019	53626660	Pt13	262.825	201.765	194.013	200.944	205.631	192.835	188.76	190.576	196.076
snuh-020	50476361	Pt14	234.085	187.713	194.299	203.411	202.82	189.178	186.886	194.732	193.276
snuh-021	47083446	Pt15	236.056	184.59	198.081	194.88	197.636	183.175	187.886	187.891	184.517
snuh-022	53799544	Pt16	223.467	193.44	200.936	208.373	230.079	187.042	189.531	194.887	200.866
snuh-023	36056552	Pt17	222.193	182.345	195.926	200.572	196.676	180.632	186.061	178.655	180.254
snuh-024	53890997	Pt18	239.03	189.62	191.779	196.444	195.66	185.181	189.09	186.479	188.071
snuh-025	27620795	Pt19	226.814	193.526	197.778	203.518	202.923	190.46	184.576	189.376	192.479
snuh-026	53906861	Pt20	225.235	189.91	196.232	200.513	200.929	188.28	191.249	192.308	190.222
			mean	188.822	192.193	196.722	200.269	186.02	185.867	186.511	187.507
			std	6.29325	6.44725	7.49291	10.0867	4.98717	4.51419	5.72418	6.83792
			RGBmode_G	176.01	176.012	173.179	172.628	176.576	177.708	175.931	176.097
				178.724	174.829	168.729	169.987	175.052	178.2	172.607	175.866
				172.124	169.781	173.166	168.106	177.443	177.993	177.635	173.51
				179.152	170.913	173.621	171.059	177.738	178.296	175.363	177.776
				175.81	167.903	168.115	170.243	177.286	175.26	177.913	176.972
				177.29	178.493	174.078	177.201	179.3	178.304	177.972	180.164
				179.078	175.635	171.287	175.08	178.925	176.752	179.398	178.777
				166.574	162.288	164.016	156.894	175.503	172.999	175.317	175.649
				170.221	166.212	161.44	155.018	173.812	173.945	174.503	172.173
				175.919	176.023	171.333	168.038	176.776	179.631	176.151	176.333
				178.201	177.187	170.658	177.461	177.831	175.876	173.347	179.477
				173.064	174.504	170.897	167.44	173.782	175.326	176.881	175.46
				170.282	171.169	167.832	163.283	173.815	176.472	175.364	172.067
				178.103	175.2	172.854	173.819	178.512	176.356	175.252	177.141
				180.686	170.937	176.043	176.003	180.432	177.797	179.266	179.085
				176.157	174.476	168.339	157.259	174.354	174.668	174.294	176.636
				175.45	175.262	171.888	167.78	176.534	173.559	171.749	175.5
				176.569	176.003	176.463	167.705	177.498	176.522	179.333	177.561
				175.873	175.502	173.885	175.076	180.333	172.359	179.031	179.406
				178.641	174.295	172.668	167.402	177.86	178.627	178.225	180.352
			mean	175.696	173.131	171.025	168.874	176.968	176.333	176.277	176.8
			std	3.58464	4.08042	3.752	6.59773	2.06202	2.04982	2.30065	2.40338
			RGBmode_B	144.141	148.541	147.645	140.18	147.392	148.231	145.72	140.779
				164.26	149.238	148.149	153.062	160.939	148.176	143.781	156.587
				147.835	148.329	150.477	145.951	151.327	151.097	149.906	154.277
				141.021	137.01	144.283	130.667	143.741	143.874	140.381	139.071
				131.47	129.283	131.861	142.61	134.189	131.686	135.505	144.928
				145.537	149.9	147.391	150.442	146.166	145.097	145.361	148.19
				141.068	142.355	139.997	135.397	140.779	140.422	139.651	138.159
				144.868	145.372	145.585	133.15	155.044	154.131	153.219	153.202
				134.678	136.807	139.619	130.306	137.917	137.174	138.176	133.763
				139.305	142.036	140.288	133.532	140.203	143.368	145.162	145.14
				139.823	140.851	138.4	139.202	142.372	144.385	142.25	144.293
				133.081	136.654	132.288	129.605	133.315	136.105	134.272	136.398
				139.61	139.836	130.238	121.905	148.78	149.137	140.052	138.148
				135.182	140.661	125.542	121.69	142.346	141.63	125.139	129.802
				148.599	130.354	132.988	128.511	147.33	131.205	135.731	132.44
				126.83	134.899	117.303	110.996	134.446	134.985	122.519	121.273
				141.387	135.294	133.451	129.702	142.012	130.989	130.067	133.831
				139.259	140.923	140.613	131.403	135.931	139.081	137.582	135.829
				119.123	120.443	119.881	120.681	127.037	118.855	121.769	122.2
				135.354	137.945	135.415	126.438	139.677	139.353	137.372	138.29
			mean	139.622	139.337	137.071	132.772	142.547	140.449	138.181	139.33
			std	9.17917	7.36471	9.27179	10.3864	7.99663	8.38433	8.45798	9.53585
			HSVmode_H	0.135907	0.131786	0.112588	0.115339	0.146764	0.157085	0.148366	0.139042
				0.2213	0.139718	0.10233	0.0856182	0.209067	0.148788	0.151977	0.165398
				0.116459	0.115948	0.102695	0.0802027	0.143492	0.158115	0.163558	0.115301
				0.139087	0.121874	0.11447	0.1009	0.148608	0.165519	0.15586	0.163191
				0.135797	0.107797	0.107952	0.0913351	0.139973	0.129494	0.140049	0.119369
				0.152101	0.163762	0.14147	0.157821	0.161256	0.180645	0.167137	0.188826
				0.136191	0.125323	0.107256	0.109568	0.146825	0.134792	0.141289	0.157957
				0.0706655	0.0605032	0.0875116	0.0536933	0.116244	0.121331	0.119346	0.108696
				0.0978734	0.0857686	0.0688335	0.0615321	0.110288	0.124023	0.121024	0.111314
				0.12324	0.131181	0.101981	0.0874157	0.126924	0.14494	0.122601	0.122414
				0.149879	0.138982	0.104001	0.12644	0.160314	0.149753	0.130437	0.166652
				0.121169	0.111355	0.111344	0.0760503	0.110146	0.113041	0.121541	0.110839
				0.0833317	0.0991474	0.0922429	0.0827673	0.0969811	0.119727	0.11956	0.099736
				0.139165	0.110559	0.102899	0.107884	0.131913	0.133121	0.121778	0.126471
				0.152692	0.102066	0.117953	0.116673	0.157733	0.140546	0.141588	0.151457
				0.126435	0.103155	0.0957698	0.0658575	0.131698	0.125029	0.120981	0.117499
				0.146074	0.112391	0.0978693	0.098292	0.162001	0.132814	0.147805	0.151746
				0.125779	0.118469	0.110356	0.0973592	0.143369	0.128065	0.146703	0.13593
				0.128377	0.12039	0.109685	0.112449	0.141965	0.137988	0.143986	0.1383
				0.134913	0.106111	0.0971107	0.0929088	0.134071	0.128197	0.125649	0.137112
			mean	0.131822	0.115314	0.104316	0.0960053	0.140982	0.138651	0.137562	0.136362
			std	0.0301703	0.0215886	0.0140344	0.0241691	0.0242109	0.0171248	0.0155639	0.0239973
			HSVmode_S	0.225135	0.20869	0.225122	0.262464	0.201096	0.193597	0.206779	0.240485
				0.0939245	0.188069	0.208025	0.231139	0.118031	0.20092	0.198639	0.136429
				0.208649	0.212023	0.221739	0.257045	0.177269	0.176739	0.175402	0.166747
				0.256416	0.270623	0.264428	0.343893	0.226765	0.218566	0.232936	0.235596
				0.300386	0.326213	0.311427	0.269918	0.28648	0.308738	0.286826	0.243385
				0.20691	0.178922	0.196898	0.175881	0.204966	0.197502	0.199059	0.185453
				0.25537	0.246882	0.279061	0.314492	0.2427	0.25006	0.25915	0.249823
				0.274758	0.292946	0.313865	0.365845	0.167075	0.155778	0.180441	0.189739
				0.32006	0.312001	0.328712	0.363044	0.292641	0.278761	0.279452	0.313709
				0.27075	0.246753	0.278977	0.334355	0.261756	0.236358	0.232606	0.233981
				0.246827	0.251662	0.28195	0.27337	0.218903	0.213311	0.224839	0.209319
				0.299692	0.303432	0.318724	0.397148	0.320774	0.305813	0.312033	0.307993
				0.309484	0.281297	0.354758	0.40945	0.22941	0.2123	0.266685	0.296469
				0.28414	0.278018	0.384324	0.401639	0.249996	0.246466	0.359647	0.331062
				0.2015	0.344427	0.319468	0.350886	0.20386	0.306387	0.281478	0.287775
				0.347397	0.330998	0.439625	0.51952	0.285658	0.291048	0.374482	0.398092
				0.233128	0.312525	0.336651	0.341749	0.227566	0.299197	0.277744	0.263445
				0.268264	0.268203	0.287189	0.331025	0.270274	0.266879	0.267348	0.280142
				0.38587	0.393291	0.412547	0.406272	0.335954	0.358749	0.360493	0.366775
				0.289409	0.299272	0.326227	0.373729	0.261637	0.273605	0.287678	0.275987
			mean	0.263903	0.277312	0.304486	0.336143	0.23914	0.249539	0.263186	0.26062
			std	0.0619391	0.0544637	0.0645768	0.0769406	0.0531936	0.0532554	0.0584429	0.0659092
			HSVmode_V	0.728197	0.734075	0.744887	0.744017	0.7215	0.718425	0.717934	0.724866
				0.707709	0.719069	0.731662	0.778184	0.706464	0.725588	0.701856	0.708904
				0.733887	0.737372	0.758579	0.769335	0.720264	0.718225	0.711643	0.725094
				0.741466	0.734361	0.764807	0.779705	0.725995	0.718763	0.714736	0.711341
				0.733924	0.749348	0.747926	0.763725	0.734367	0.745355	0.742116	0.749726
				0.71866	0.71509	0.717766	0.715021	0.719612	0.707535	0.710108	0.712118
				0.741313	0.739236	0.760188	0.772723	0.727214	0.731973	0.736994	0.721022
				0.783089	0.804696	0.826143	0.821334	0.729144	0.715167	0.731787	0.740686
				0.77432	0.774845	0.810141	0.797811	0.761429	0.742847	0.748756	0.760715
				0.748942	0.737833	0.760033	0.785637	0.743376	0.735458	0.740874	0.741533
				0.727003	0.737107	0.755506	0.750065	0.712821	0.718653	0.718211	0.71444
				0.741903	0.766799	0.757567	0.839876	0.767837	0.766091	0.76197	0.770527
				0.791236	0.760955	0.788051	0.806396	0.75627	0.741217	0.747881	0.768961
				0.738595	0.762386	0.797709	0.795376	0.743205	0.735082	0.763804	0.758377
				0.728673	0.776906	0.764437	0.775188	0.724412	0.738572	0.738919	0.727043
				0.759116	0.788212	0.817165	0.902272	0.735277	0.744079	0.764426	0.787743
				0.720215	0.768613	0.786633	0.771429	0.718619	0.730502	0.704144	0.71037
				0.744403	0.752712	0.770762	0.767397	0.728592	0.742479	0.734643	0.738771
				0.759028	0.775694	0.798138	0.795821	0.747833	0.72466	0.744494	0.755794
				0.745997	0.769654	0.786357	0.78796	0.739763	0.750498	0.754477	0.747257
			mean	0.743384	0.755248	0.772223	0.785964	0.7332	0.732558	0.734489	0.738764
			std	0.0214024	0.0234651	0.028455	0.0385474	0.01627	0.014338	0.019943	0.023242
			LABmode_L	71.7968	71.9996	71.5047	71.2313	71.812	72.0231	71.5283	71.6916
				72.1649	71.3579	70.0828	71.6251	71.181	72.3425	70.2395	71.4609
				71.0263	70.5169	71.9137	70.794	72.1357	72.1408	71.8724	71.3095
				72.8473	70.4777	72.0252	71.4864	72.1435	72.0159	71.1349	71.6829
				71.6442	69.9169	69.9713	71.1126	72.0744	71.7644	72.4097	72.5793
				71.8999	72.1566	71.0626	71.8466	72.4184	71.7025	71.8097	72.3126
				72.8523	71.9348	71.2839	72.4326	72.4799	72.0157	72.807	72.1893
				70.7362	70.23	71.1737	69.0616	71.9509	70.9605	71.8998	72.2135
				71.2151	70.2147	69.9932	67.9435	71.8816	71.4534	71.7558	71.3651
				72.1978	71.9784	71.2517	70.9093	72.2974	72.8756	72.1757	72.2346
				72.2131	72.2437	70.9484	72.6049	71.8288	71.493	70.8705	72.3032
				71.149	72.1667	70.9276	72.0724	71.9512	72.3526	72.6178	72.5006
				71.7275	71.2351	70.8475	70.008	72.0022	72.3436	72.0291	71.6271
				72.4133	72.3258	72.2859	72.3967	72.7767	71.9892	72.0785	72.5212
				73.0887	71.3629	72.44	72.6128	72.8739	72.2547	72.7342	72.344
				72.2434	72.636	71.5026	71.0997	71.3425	71.651	71.8031	72.9405
				71.3526	72.3612	71.9007	70.4419	71.5426	70.9782	69.8651	71.039
				72.2313	72.2972	72.8205	70.3339	72.0308	72.1819	72.6654	72.3018
				72.0394	72.3471	72.4686	72.7436	73.0713	70.3166	72.5557	72.9365
				72.7407	72.1935	72.1364	70.6618	72.4634	72.9157	72.8664	73.2639
			mean	71.979	71.5976	71.4271	71.1709	72.1129	71.8885	71.8859	72.1409
			std	0.653853	0.868924	0.832521	1.2399	0.481739	0.633091	0.829858	0.597553
			LABmode_A	-1.88603	-0.712241	1.89493	1.12946	-2.57679	-3.56505	-2.87998	-2.73142
				-3.79911	-1.56694	3.1054	7.86416	-1.96404	-3.00512	-3.10915	-2.42472
				1.38255	3.12245	3.68791	7.00493	-2.47632	-3.37091	-4.13538	0.760548
				-2.72023	0.596635	3.30536	4.36308	-3.28518	-4.86415	-3.94938	-5.79274
				-2.86779	2.79538	2.86771	4.76539	-3.31282	-1.36959	-2.79469	-0.00282707
				-3.67108	-4.34733	-1.68423	-3.48577	-4.74707	-6.38528	-5.26723	-6.71133
				-2.61875	-0.715406	3.48784	2.09063	-4.06439	-2.35172	-3.40768	-5.30765
				8.97387	13.5612	14.7428	16.5175	0.24622	0.0416254	0.26637	1.03958
				4.79011	7.34037	13.9043	15.0002	1.98566	-0.130181	0.311341	2.32466
				-0.311989	-1.24189	3.50529	6.91751	-1.20767	-3.33948	-0.438504	-0.442874
				-4.13659	-2.16455	3.09845	-1.04317	-5.06943	-3.16298	-1.62251	-5.70988
				-0.258641	1.9779	2.44738	12.3794	2.03852	1.37959	-0.115312	1.78196
				7.04917	3.58944	6.94246	10.2537	2.90577	0.00237746	-0.0191963	3.66235
				-3.23362	1.62288	4.59598	3.37276	-1.92092	-1.71854	-0.213615	-1.21777
				-3.94104	4.09838	0.386023	0.936746	-4.53074	-3.50601	-3.73164	-5.39712
				-0.96534	3.94898	8.21321	22.2872	-1.53774	-0.6806	0.0873346	1.09841
				-3.01109	1.544	4.96726	5.14246	-4.10026	-1.98999	-4.09191	-5.00253
				-1.14416	0.264322	1.80626	5.02366	-3.82842	-1.33787	-4.05604	-2.74336
				-1.76723	0.338118	3.49821	2.72717	-4.41274	-3.53522	-4.77553	-3.70113
				-2.67485	2.50305	4.72903	6.68285	-2.27991	-1.59301	-1.23391	-3.05955
			mean	-0.840591	1.82774	4.47508	6.4965	-2.20691	-2.22411	-2.25883	-1.97887
			std	3.6974	3.82615	3.96352	6.25881	2.3678	1.85786	1.92338	3.12603
			LABmode_B	17.5686	15.5052	15.3679	19.0069	15.8154	15.6371	16.3171	19.2371
				6.99532	14.153	13.0333	12.7192	7.3873	16.1199	15.5032	10.2462
				14.4872	13.5773	14.4111	15.3744	14.0839	14.2268	14.4497	11.3411
				20.766	19.7008	17.9974	24.6346	18.29	17.9992	18.6696	20.0968
				24.2503	23.1821	21.8782	17.6183	23.3789	24.3259	23.1576	18.299
				16.8875	14.8487	14.7614	14.1246	17.2741	16.7996	16.8346	15.9644
				20.7263	18.7815	19.2883	23.3464	20.3213	19.9213	21.4237	21.2958
				15.8948	15.0507	16.2765	20.1838	11.8302	10.8813	12.7813	13.2386
				22.1229	19.6641	18.0199	20.2569	21.2322	20.9831	20.8757	22.8065
				20.7967	19.0086	19.095	22.3186	20.4391	19.4861	17.5657	17.6802
				20.4492	20.0063	19.623	21.4204	18.5099	16.9618	17.2685	18.1056
				22.7501	22.3084	22.998	26.3102	23.7889	22.8402	24.182	22.8931
				20.1611	19.2672	24.0815	27.5133	15.402	15.6504	20.1598	20.73
				23.2728	20.3095	28.5255	30.6989	19.9258	19.2402	28.3332	26.4156
				16.9215	24.657	24.611	27.2657	17.3012	25.2435	23.4248	24.6116
				27.6334	23.9748	32.02	35.2956	22.2549	22.4066	29.3704	31.6011
				18.4529	23.3201	23.7516	23.7281	18.3647	23.6106	22.4903	22.0584
				20.8727	20.1209	21.0884	22.6786	22.3359	20.8845	22.3199	22.7801
				31.4148	31.222	31.7788	31.6786	28.5612	29.1776	30.6473	30.9517
				23.6478	21.6455	22.9769	25.8809	20.952	21.7743	22.7825	22.8013
			mean	20.3036	20.0152	21.0792	23.1027	18.8725	19.7085	20.9278	20.6577
			std	5.06509	4.2463	5.42461	5.86134	4.63919	4.31851	4.90223	5.57788
			XYZmode_X	0.411229	0.41842	0.421138	0.412022	0.410389	0.409893	0.404735	0.406581
				0.409981	0.405745	0.403352	0.443255	0.403533	0.414979	0.385311	0.40578
				0.409826	0.410225	0.432076	0.426113	0.413194	0.411776	0.403871	0.412579
				0.423306	0.401547	0.434392	0.426462	0.412545	0.405739	0.396456	0.397685
				0.40644	0.400751	0.403274	0.424078	0.411365	0.412354	0.417764	0.427701
				0.405091	0.4068	0.40221	0.405155	0.409616	0.394562	0.399652	0.401562
				0.422916	0.416681	0.422361	0.43327	0.412983	0.413476	0.420337	0.404794
				0.429968	0.439765	0.457817	0.431913	0.419524	0.404598	0.419852	0.425596
				0.425426	0.422688	0.442975	0.415758	0.426119	0.414105	0.419536	0.421511
				0.420031	0.415685	0.423245	0.426039	0.419125	0.420988	0.419625	0.421355
				0.408133	0.415827	0.415365	0.423992	0.400976	0.401664	0.397853	0.405051
				0.407795	0.42954	0.415656	0.463751	0.425413	0.429813	0.429681	0.432691
				0.438272	0.420757	0.427187	0.425185	0.427812	0.423972	0.418746	0.425671
				0.414594	0.429601	0.438631	0.435869	0.423405	0.414974	0.420914	0.424471
				0.421835	0.425404	0.42748	0.430425	0.417575	0.413177	0.417534	0.406525
				0.420053	0.442778	0.441676	0.482937	0.406456	0.413099	0.41798	0.43722
				0.403219	0.432277	0.436225	0.414965	0.401536	0.400409	0.377963	0.391619
				0.419498	0.426479	0.440169	0.41408	0.408352	0.417158	0.416085	0.414568
				0.413978	0.425983	0.438057	0.438593	0.420951	0.385582	0.412208	0.420038
				0.420165	0.431955	0.436902	0.423602	0.419353	0.427524	0.427585	0.427479
			mean	0.416588	0.420945	0.428009	0.429873	0.414511	0.411492	0.411184	0.415524
			std	0.0091096	0.0119578	0.0148065	0.0178312	0.00815633	0.0106932	0.0137908	0.0125786
			XYZmode_Y	0.439899	0.443778	0.438076	0.430822	0.441477	0.44431	0.436492	0.437724
				0.445324	0.433117	0.415464	0.440638	0.43283	0.447865	0.416515	0.436186
				0.427042	0.42309	0.442702	0.425904	0.444094	0.445804	0.439666	0.432506
				0.455876	0.421943	0.447546	0.43443	0.446347	0.444567	0.431539	0.438736
				0.438101	0.413691	0.416059	0.431042	0.445043	0.43937	0.450346	0.450809
				0.439335	0.443706	0.430167	0.438955	0.447993	0.437616	0.439096	0.446018
				0.454688	0.441784	0.434016	0.449556	0.449184	0.4438	0.45471	0.444661
				0.422741	0.418208	0.431229	0.399711	0.441262	0.4262	0.441674	0.444767
				0.432247	0.421767	0.421136	0.390832	0.442872	0.43758	0.44191	0.43725
				0.443568	0.442685	0.434929	0.425321	0.445986	0.455442	0.443838	0.445708
				0.444257	0.446254	0.427067	0.450577	0.439776	0.434377	0.424841	0.446294
				0.431016	0.44633	0.430715	0.445358	0.441419	0.448615	0.453621	0.450003
				0.437312	0.431719	0.427158	0.413618	0.440511	0.446949	0.441324	0.435934
				0.448274	0.447421	0.446484	0.447584	0.453026	0.443589	0.444739	0.451887
				0.458207	0.434675	0.449503	0.450432	0.455752	0.447993	0.45319	0.4471
				0.446381	0.453216	0.437916	0.430362	0.43405	0.437877	0.440753	0.457153
				0.435526	0.45073	0.44289	0.420516	0.437765	0.429107	0.412318	0.429458
				0.446413	0.449124	0.458098	0.420344	0.443661	0.444411	0.452777	0.446455
				0.442323	0.448017	0.449731	0.452958	0.459088	0.418111	0.450983	0.455474
				0.452105	0.446871	0.444075	0.424493	0.450203	0.456237	0.455056	0.461274
			mean	0.442032	0.437906	0.436248	0.431173	0.444617	0.441491	0.441269	0.44477
			std	0.00950361	0.0121943	0.011596	0.016944	0.00667293	0.00935286	0.0122253	0.00842
			XYZmode_Z	0.334581	0.354481	0.351018	0.317739	0.349767	0.353746	0.341789	0.320753
				0.422823	0.354251	0.347493	0.374956	0.405649	0.351908	0.329091	0.387828
				0.345156	0.349667	0.360885	0.340391	0.363085	0.364566	0.357045	0.374149
				0.324867	0.306806	0.339468	0.281298	0.336311	0.337173	0.32095	0.314867
				0.286743	0.276217	0.286981	0.327232	0.298584	0.287901	0.305289	0.337751
				0.337863	0.356504	0.347029	0.358202	0.342668	0.337213	0.338252	0.350901
				0.322948	0.327557	0.319498	0.301718	0.321306	0.320533	0.319184	0.311143
				0.331384	0.335083	0.336838	0.283042	0.378351	0.371992	0.371824	0.370346
				0.297597	0.307684	0.320883	0.280426	0.31293	0.310591	0.314777	0.299634
				0.313089	0.326265	0.321321	0.288403	0.317578	0.332215	0.336501	0.337868
				0.316045	0.321695	0.309008	0.314793	0.326895	0.333074	0.322284	0.334445
				0.292501	0.307905	0.292769	0.281213	0.293261	0.305455	0.301285	0.305537
				0.313321	0.315121	0.280849	0.247968	0.349697	0.353988	0.315986	0.30806
				0.300582	0.319861	0.264094	0.250931	0.326741	0.325528	0.264545	0.282775
				0.353569	0.282048	0.291831	0.274807	0.348658	0.288307	0.302676	0.290203
				0.272214	0.302162	0.239765	0.216594	0.298612	0.300343	0.256923	0.254042
				0.325482	0.302908	0.293914	0.275334	0.328793	0.284505	0.277661	0.293234
				0.314592	0.323458	0.324286	0.283517	0.302598	0.313604	0.310104	0.301537
				0.243379	0.249758	0.24828	0.251003	0.273355	0.240355	0.255103	0.255137
				0.299613	0.310458	0.298858	0.266007	0.317861	0.316699	0.308548	0.313442
			mean	0.317417	0.316494	0.308753	0.290779	0.329635	0.321485	0.312491	0.317183
			std	0.0358146	0.0272959	0.0343261	0.0389772	0.031163	0.0318514	0.0310325	0.0359165
			YCbCrmode_Y	166.36	167.122	166.402	165.403	166.371	166.686	165.623	165.886
				167.173	165.542	163.373	167.608	165.245	167.497	162.617	165.77
				165.185	164.268	167.603	165.399	167.196	167.046	166.243	165.944
				168.496	163.545	167.694	166.084	166.903	166.318	164.406	165.297
				165.487	162.348	162.601	165.791	166.469	165.962	167.321	168.461
				166.291	166.849	164.807	166.302	167.297	165.328	165.809	166.695
				168.535	166.819	165.781	168.113	167.445	166.708	168.266	166.464
				165.435	164.739	167.033	161.913	167.337	165.023	167.193	168.021
				165.697	163.916	164.093	159.148	166.962	165.671	166.447	165.682
				167.329	166.796	165.852	165.231	167.482	168.517	167.472	167.619
				166.761	167.165	165.032	168.158	165.832	165.397	164.277	166.824
				164.829	167.536	164.674	168.096	166.933	167.855	168.173	168.252
				167.324	165.803	164.96	163.055	167.71	168.038	167.055	166.62
				167.224	167.989	167.666	167.624	168.507	166.763	166.606	167.642
				169.036	165.802	167.812	168.06	168.423	166.725	167.911	166.63
				166.896	168.764	165.857	165.227	165.09	165.94	165.907	168.501
				165.115	167.912	167.223	163.785	165.284	164.099	161.194	163.864
				167.339	167.772	169.171	163.654	166.342	167.162	167.762	167.106
				166.021	167.055	167.659	168.184	168.257	161.925	166.807	167.835
				168.076	167.762	167.794	164.368	167.687	168.804	168.679	169.306
			mean	166.73	166.275	166.154	165.56	166.939	166.373	166.289	166.921
			std	1.23097	1.72713	1.73446	2.42068	1.01592	1.58899	1.92058	1.3125
			YCbCrmode_Cb	112.68	114.416	114.386	111.266	114.286	114.522	113.89	111.292
				122.17	115.683	116.386	116.373	121.639	114.024	114.663	119.185
				115.195	115.964	115.094	114.122	115.761	115.736	115.613	117.948
				109.906	110.767	111.974	106.159	112.172	112.572	111.949	110.786
				106.902	107.625	108.759	112.245	107.685	106.734	107.845	111.859
				113.425	115.262	115.19	115.844	113.145	113.749	113.599	114.498
				109.923	111.534	110.957	107.33	110.406	110.65	109.365	109.665
				113.567	114.222	113	109.794	117.527	118.41	116.703	116.22
				108.371	110.445	111.735	109.973	109.241	109.62	109.667	107.919
				109.735	111.386	111.056	108.075	110.093	111.053	112.542	112.443
				110.318	110.595	110.6	109.208	112.112	113.351	112.933	112.481
				108.082	108.285	107.77	104.462	106.979	107.828	106.737	107.749
				109.88	110.868	106.591	103.558	114.195	114.189	110.265	109.564
				107.739	110.022	102.7	100.813	110.557	111.203	103.106	104.823
				113.348	106.162	106.31	103.946	113.074	106.055	107.626	106.729
				103.782	106.709	99.6446	96.8783	108.609	108.383	102.211	100.094
				112.033	107.397	106.874	107.005	112.245	107.475	108.702	109.039
				109.709	110.28	109.311	107.93	108.631	109.718	108.626	108.14
				100.453	100.518	99.888	99.9833	103.097	102.699	101.319	100.934
				107.348	108.806	107.532	105.047	109.71	108.903	107.991	108.084
			mean	110.228	110.347	109.288	107.501	111.558	110.844	109.768	109.973
			std	4.46738	3.76232	4.7679	5.14654	4.06109	3.79147	4.33308	4.91974
			YCbCrmode_Cr	134.24	134.489	136.956	137.71	132.786	131.73	132.699	134.124
				127.481	133.071	137.128	141.653	129.499	132.529	132.108	130.432
				136.127	137.325	138.351	141.889	132.191	131.316	130.668	134.18
				134.777	137.401	139.427	143.079	133.139	131.42	132.59	131.461
				136.021	140.903	140.458	140.728	135.234	137.456	135.607	136.46
				132.216	130.647	133.181	131.172	131.313	129.426	130.59	128.741
				134.915	135.912	140.051	140.473	133.306	134.812	134.401	132.441
				144.093	148.055	149.802	152.775	133.923	133.266	134.345	135.354
				142.489	143.866	149.368	151.033	139.463	137.269	137.671	140.28
				137.163	135.473	140.043	144.65	136.159	133.659	135.722	135.758
				133.267	134.955	139.923	136.708	131.519	132.704	134.398	130.735
				137.889	139.895	140.479	151.227	140.549	139.56	138.63	140.004
				144.017	140.271	145.228	149.555	138.134	135.343	137.201	140.966
				135.285	138.853	144.801	144.462	135.265	135.103	140.135	138.467
				132.001	142.821	139.351	140.894	131.568	135.759	134.898	133.717
				139.115	142.448	149.23	163.287	136.423	137.36	140.743	142.599
				133.459	139.931	143.346	143.41	132.264	136.53	134.006	133.057
				136.394	137.433	139.336	142.872	134.342	136.192	134.12	135.594
				139.81	141.716	144.872	144.117	136.253	137.186	136.635	137.828
				136.039	140.232	142.89	145.651	135.304	136.349	137.102	135.338
			mean	136.34	138.785	141.711	144.367	134.432	134.748	135.213	135.377
			std	4.11646	4.09406	4.4279	6.82388	2.85788	2.63293	2.83	3.77608

## Sheet: Relative
Autocorrelation			RGBmode_R	irradiated breast				unirradiated breast
			OSLD meausre dose (cGy)
Subject No	SNUH #	Name	Avg.	RT start	day7	day14	RT end+10	RT start	day7	day14	RT end+10
snuh-002	39590880	Pt1	250.017	1	1.00694	1.02368	1.0239	1	0.992811	0.994507	1.00861
snuh-003	51355429	Pt2	248.677	1	1.04008	1.06259	1.13195	1	1.04232	1.00628	1.01193
snuh-004	20284251	Pt3	247.558	1	1.00451	1.0341	1.05057	1	0.991391	0.980615	1.00941
snuh-005	51512594	Pt4	234.78	1	0.991631	1.03446	1.05543	1	0.981381	0.97944	0.975258
snuh-006	51479635	Pt5	236.694	1	1.0221	1.01991	1.04209	1	1.01582	1.00849	1.02291
snuh-007	51923219	Pt6	242.299	1	0.989794	0.998987	0.990911	1	0.970763	0.984105	0.973492
snuh-008	27236626	Pt7	231.628	1	0.99782	1.0264	1.04436	1	1.00831	1.0146	0.986286
snuh-010	25989931	Pt8	214.895	1	1.0276	1.05493	1.04885	1	0.979839	1.00273	1.0166
snuh-011	52245455	Pt9	234.614	1	1.00064	1.04616	1.03044	1	0.97422	0.982181	0.999052
snuh-012	39985767	Pt10	219.818	1	0.982592	1.01506	1.04979	1	0.985302	0.996272	0.997461
snuh-016	44659921	Pt11	235.708	1	1.01723	1.04682	1.03873	1	1.00768	1.01553	0.999437
snuh-017	41214747	Pt12	233.965	1	1.03361	1.02092	1.1327	1	0.997441	0.991737	1.00341
snuh-019	53626660	Pt13	262.825	1	0.961582	0.995935	1.01916	1	0.978867	0.988283	1.01681
snuh-020	50476361	Pt14	234.085	1	1.03509	1.08363	1.08048	1	0.987884	1.02936	1.02167
snuh-021	47083446	Pt15	236.056	1	1.07308	1.05574	1.07067	1	1.02572	1.02575	1.00733
snuh-022	53799544	Pt16	223.467	1	1.03875	1.0772	1.18941	1	1.01331	1.04195	1.07391
snuh-023	36056552	Pt17	222.193	1	1.07448	1.09996	1.0786	1	1.03005	0.989057	0.997907
snuh-024	53890997	Pt18	239.03	1	1.01138	1.03599	1.03185	1	1.02111	1.00701	1.01561
snuh-025	27620795	Pt19	226.814	1	1.02197	1.05163	1.04856	1	0.969105	0.994309	1.0106
snuh-026	53906861	Pt20	225.235	1	1.03329	1.05584	1.05802	1	1.01577	1.02139	1.01031
			mean	1	1.01821	1.042	1.06082	1	0.999454	1.00268	1.0079
			std	0	0.0281167	0.0269516	0.0452921	0	0.0214816	0.0177576	0.0206657
			RGBmode_G	1	1.00001	0.983917	0.980783	1	1.00641	0.996345	0.997286
				1	0.978206	0.944071	0.951113	1	1.01799	0.986032	1.00465
				1	0.986384	1.00605	0.976656	1	1.0031	1.00108	0.977831
				1	0.954012	0.96913	0.954824	1	1.00314	0.986639	1.00021
				1	0.955024	0.956231	0.968331	1	0.98857	1.00353	0.998226
				1	1.00679	0.981885	0.999501	1	0.994447	0.992598	1.00482
				1	0.980773	0.956493	0.977675	1	0.987853	1.00264	0.999173
				1	0.97427	0.984647	0.941888	1	0.985732	0.998939	1.00083
				1	0.976449	0.948416	0.91069	1	1.00076	1.00397	0.990571
				1	1.00059	0.973932	0.955203	1	1.01615	0.996469	0.997494
				1	0.994311	0.957676	0.995851	1	0.989006	0.974785	1.00926
				1	1.00832	0.987479	0.967501	1	1.00889	1.01783	1.00966
				1	1.00521	0.985613	0.958897	1	1.01529	1.00891	0.989944
				1	0.983705	0.970531	0.975951	1	0.987925	0.981738	0.992323
				1	0.946049	0.974308	0.974083	1	0.985394	0.99354	0.992537
				1	0.990463	0.955621	0.892722	1	1.0018	0.999656	1.01309
				1	0.998926	0.979694	0.956283	1	0.983148	0.972895	0.994144
				1	0.996799	0.999404	0.949801	1	0.994505	1.01034	1.00036
				1	0.99789	0.988699	0.99547	1	0.955784	0.992784	0.99486
				1	0.975669	0.966561	0.937086	1	1.00431	1.00205	1.01401
			mean	1	0.985492	0.973518	0.961015	1	0.99651	0.996139	0.999064
			std	0	0.0181007	0.0168194	0.0268936	0	0.0145066	0.011471	0.00873311
			RGBmode_B	1	1.03053	1.02431	0.972523	1	1.0057	0.988658	0.955131
				1	0.908545	0.901919	0.93183	1	0.920693	0.893387	0.972959
				1	1.00334	1.01787	0.987258	1	0.998482	0.990609	1.01949
				1	0.971554	1.02313	0.92658	1	1.00092	0.976626	0.967507
				1	0.983371	1.00298	1.08474	1	0.981349	1.00981	1.08003
				1	1.02998	1.01274	1.0337	1	0.992686	0.994492	1.01384
				1	1.00912	0.992404	0.959796	1	0.997466	0.991986	0.98139
				1	1.00348	1.00495	0.919116	1	0.994111	0.988228	0.988117
				1	1.0158	1.03669	0.967535	1	0.994615	1.00188	0.969881
				1	1.0196	1.00705	0.958555	1	1.02257	1.03537	1.03522
				1	1.00735	0.98982	0.995562	1	1.01414	0.999141	1.01349
				1	1.02684	0.994039	0.973879	1	1.02093	1.00718	1.02312
				1	1.00162	0.932872	0.873185	1	1.0024	0.941331	0.928537
				1	1.04053	0.92869	0.900192	1	0.994969	0.879116	0.911877
				1	0.877223	0.894949	0.864821	1	0.890551	0.921269	0.898934
				1	1.06362	0.924884	0.875152	1	1.00401	0.911292	0.902023
				1	0.956909	0.943869	0.917356	1	0.922384	0.915887	0.942393
				1	1.01195	1.00972	0.943584	1	1.02318	1.01215	0.999251
				1	1.01108	1.00637	1.01308	1	0.935591	0.958533	0.961926
				1	1.01914	1.00045	0.934124	1	0.99768	0.983497	0.990063
			mean	1	0.999579	0.982485	0.951628	1	0.985721	0.970022	0.977759
			std	0	0.0435573	0.0436933	0.0555043	0	0.037422	0.0442058	0.0468982
			HSVmode_H	1	0.969682	0.828421	0.848661	1	1.07032	1.01092	0.947382
				1	0.631349	0.462401	0.386887	1	0.711675	0.726928	0.791123
				1	0.995609	0.881812	0.688677	1	1.10191	1.13984	0.803537
				1	0.876245	0.823011	0.725448	1	1.1138	1.0488	1.09813
				1	0.793805	0.794952	0.672584	1	0.925136	1.00054	0.852798
				1	1.07667	0.930108	1.03761	1	1.12024	1.03647	1.17097
				1	0.920199	0.78754	0.804515	1	0.918048	0.962294	1.07582
				1	0.856191	1.23839	0.759823	1	1.04376	1.02668	0.935066
				1	0.876322	0.703291	0.62869	1	1.12453	1.09734	1.0093
				1	1.06443	0.8275	0.70931	1	1.14194	0.965937	0.964465
				1	0.927297	0.693903	0.843613	1	0.934122	0.813635	1.03953
				1	0.919005	0.918915	0.627636	1	1.02628	1.10345	1.00629
				1	1.18979	1.10694	0.993227	1	1.23454	1.23281	1.02841
				1	0.794444	0.739399	0.775219	1	1.00916	0.92317	0.958744
				1	0.668447	0.772487	0.764107	1	0.891037	0.897647	0.96021
				1	0.81587	0.757462	0.52088	1	0.949359	0.918627	0.892183
				1	0.769414	0.669998	0.672891	1	0.819833	0.912369	0.936696
				1	0.941884	0.87738	0.774052	1	0.893254	1.02326	0.948118
				1	0.937783	0.854393	0.875928	1	0.971983	1.01423	0.97418
				1	0.786512	0.719803	0.688658	1	0.956188	0.937181	1.02268
			mean	1	0.890547	0.819405	0.739921	1	0.997856	0.989607	0.970782
			std	0	0.135219	0.160919	0.147691	0	0.124982	0.113223	0.0931793
			HSVmode_S	1	0.926955	0.999943	1.16581	1	0.962711	1.02826	1.19587
				1	2.00234	2.21481	2.4609	1	1.70227	1.68294	1.15587
				1	1.01617	1.06274	1.23195	1	0.997013	0.989467	0.940643
				1	1.05541	1.03124	1.34115	1	0.963846	1.02722	1.03894
				1	1.08598	1.03676	0.898571	1	1.0777	1.00121	0.849573
				1	0.864734	0.95161	0.850038	1	0.963583	0.971182	0.904798
				1	0.966762	1.09277	1.23151	1	1.03032	1.06778	1.02935
				1	1.0662	1.14233	1.33152	1	0.932381	1.08	1.13565
				1	0.974821	1.02703	1.1343	1	0.952571	0.954932	1.07199
				1	0.911366	1.03039	1.23492	1	0.902971	0.888637	0.893892
				1	1.01959	1.1423	1.10754	1	0.974453	1.02712	0.956219
				1	1.01248	1.06351	1.32519	1	0.953361	0.972752	0.960156
				1	0.908922	1.14629	1.32301	1	0.92542	1.16248	1.29231
				1	0.978455	1.35259	1.41353	1	0.985881	1.43861	1.32427
				1	1.70932	1.58545	1.74137	1	1.50293	1.38074	1.41163
				1	0.952796	1.26548	1.49547	1	1.01887	1.31094	1.39359
				1	1.34058	1.44406	1.46593	1	1.31477	1.2205	1.15767
				1	0.999774	1.07055	1.23395	1	0.98744	0.989176	1.03651
				1	1.01923	1.06914	1.05287	1	1.06785	1.07304	1.09174
				1	1.03408	1.12722	1.29136	1	1.04574	1.09953	1.05485
			mean	1	1.0923	1.19281	1.31654	1	1.0631	1.11833	1.09478
			std	0	0.282361	0.288165	0.335974	0	0.206293	0.197375	0.164079
			HSVmode_V	1	1.00807	1.02292	1.02172	1	0.995738	0.995058	1.00467
				1	1.01605	1.03385	1.09958	1	1.02707	0.993477	1.00345
				1	1.00475	1.03365	1.0483	1	0.997169	0.988031	1.00671
				1	0.990418	1.03148	1.05157	1	0.990039	0.984491	0.979816
				1	1.02102	1.01908	1.0406	1	1.01496	1.01055	1.02091
				1	0.995033	0.998756	0.994936	1	0.983218	0.986793	0.989587
				1	0.997199	1.02546	1.04237	1	1.00654	1.01345	0.991485
				1	1.02759	1.05498	1.04884	1	0.980831	1.00362	1.01583
				1	1.00068	1.04626	1.03034	1	0.975596	0.983356	0.999063
				1	0.985166	1.01481	1.049	1	0.989349	0.996635	0.997521
				1	1.0139	1.03921	1.03172	1	1.00818	1.00756	1.00227
				1	1.03356	1.02111	1.13206	1	0.997727	0.99236	1.0035
				1	0.961731	0.995976	1.01916	1	0.980096	0.988907	1.01678
				1	1.03221	1.08004	1.07688	1	0.989071	1.02772	1.02041
				1	1.06619	1.04908	1.06384	1	1.01955	1.02003	1.00363
				1	1.03833	1.07647	1.18858	1	1.01197	1.03964	1.07136
				1	1.0672	1.09222	1.07111	1	1.01654	0.979858	0.988521
				1	1.01116	1.03541	1.03089	1	1.01906	1.00831	1.01397
				1	1.02196	1.05153	1.04847	1	0.969014	0.995535	1.01065
				1	1.03171	1.0541	1.05625	1	1.01451	1.01989	1.01013
			mean	1	1.0162	1.03882	1.05731	1	0.999311	1.00176	1.00751
			std	0	0.025595	0.0251873	0.0427669	0	0.0168492	0.0162648	0.0186328
			LABmode_L	1	1.00282	0.995931	0.992124	1	1.00294	0.996049	0.998324
				1	0.988817	0.971149	0.992521	1	1.01632	0.986773	1.00393
				1	0.992828	1.01249	0.996729	1	1.00007	0.99635	0.988546
				1	0.967471	0.988715	0.981318	1	0.998231	0.986019	0.993616
				1	0.97589	0.97665	0.99258	1	0.995698	1.00465	1.00701
				1	1.00357	0.988354	0.999258	1	0.990114	0.991595	0.99854
				1	0.987406	0.978472	0.994239	1	0.993595	1.00451	0.99599
				1	0.992844	1.00618	0.976325	1	0.986236	0.99929	1.00365
				1	0.985953	0.982843	0.954061	1	0.994043	0.998249	0.992815
				1	0.99696	0.986895	0.982152	1	1.008	0.998317	0.999132
				1	1.00042	0.982487	1.00543	1	0.995326	0.986659	1.00661
				1	1.0143	0.996887	1.01298	1	1.00558	1.00926	1.00764
				1	0.993136	0.987732	0.976028	1	1.00474	1.00037	0.994789
				1	0.998792	0.998241	0.999771	1	0.989179	0.990407	0.996489
				1	0.976387	0.991123	0.993488	1	0.991504	0.998083	0.992729
				1	1.00543	0.989746	0.984169	1	1.00432	1.00646	1.0224
				1	1.01413	1.00768	0.987235	1	0.992111	0.976553	0.992962
				1	1.00091	1.00816	0.973732	1	1.0021	1.00881	1.00376
				1	1.00427	1.00596	1.00978	1	0.962302	0.992944	0.998156
				1	0.992478	0.991692	0.971421	1	1.00624	1.00556	1.01105
			mean	1	0.994742	0.992369	0.988766	1	0.996932	0.996846	1.00041
			std	0	0.0121739	0.011472	0.0142587	0	0.0111122	0.0086719	0.00796384
			LABmode_A	1	0.377641	-1.00472	-0.598858	1	1.38352	1.11766	1.06001
				1	0.412449	-0.817403	-2.07	1	1.53007	1.58304	1.23456
				1	2.25847	2.66747	5.06667	1	1.36126	1.66997	-0.307128
				1	-0.219333	-1.2151	-1.60394	1	1.48064	1.20218	1.7633
				1	-0.97475	-0.999974	-1.66169	1	0.413422	0.843598	0.000853374
				1	1.18421	0.458783	0.949522	1	1.3451	1.10958	1.41378
				1	0.273186	-1.33187	-0.798332	1	0.578617	0.838424	1.30589
				1	1.51118	1.64286	1.84062	1	0.169058	1.08184	4.22216
				1	1.5324	2.90271	3.13149	1	-0.0655607	0.156795	1.17073
				1	3.98057	-11.2353	-22.1723	1	2.76523	0.3631	0.366718
				1	0.523269	-0.749035	0.25218	1	0.623932	0.320058	1.12634
				1	-7.64729	-9.46247	-47.8634	1	0.676763	-0.0565665	0.874146
				1	0.509201	0.984862	1.4546	1	0.000818185	-0.00660626	1.26037
				1	-0.501876	-1.42131	-1.04303	1	0.894647	0.111205	0.633951
				1	-1.03992	-0.0979494	-0.23769	1	0.773828	0.823627	1.19122
				1	-4.09077	-8.50809	-23.0874	1	0.442598	-0.0567941	-0.714302
				1	-0.512771	-1.64966	-1.70784	1	0.485332	0.997964	1.22005
				1	-0.231019	-1.57868	-4.39071	1	0.349459	1.05946	0.716579
				1	-0.191327	-1.97949	-1.54319	1	0.801139	1.08221	0.838737
				1	-0.93577	-1.76796	-2.4984	1	0.698717	0.541211	1.34196
			mean	1	-0.189112	-1.75812	-4.92909	1	0.83543	0.739097	1.036
			std	0	2.36154	3.74542	12.3845	0	0.659594	0.534031	0.970083
			LABmode_B	1	0.882552	0.874734	1.08186	1	0.988727	1.03172	1.21635
				1	2.02322	1.86315	1.81824	1	2.18211	2.09862	1.387
				1	0.937195	0.994752	1.06124	1	1.01015	1.02597	0.805256
				1	0.948709	0.866678	1.1863	1	0.984099	1.02076	1.09879
				1	0.955953	0.902182	0.726519	1	1.04051	0.990535	0.782713
				1	0.879268	0.874101	0.836392	1	0.972529	0.974555	0.924183
				1	0.906168	0.930619	1.12642	1	0.980317	1.05425	1.04795
				1	0.946895	1.02401	1.26984	1	0.919795	1.0804	1.11905
				1	0.888861	0.814535	0.915654	1	0.988269	0.983208	1.07415
				1	0.91402	0.918177	1.07318	1	0.953372	0.859416	0.865019
				1	0.97834	0.959598	1.04749	1	0.916362	0.932931	0.978159
				1	0.980583	1.0109	1.15649	1	0.960121	1.01652	0.962343
				1	0.955659	1.19445	1.36467	1	1.01613	1.30891	1.34593
				1	0.872671	1.2257	1.31909	1	0.965592	1.42193	1.3257
				1	1.45714	1.45442	1.61131	1	1.45906	1.35394	1.42254
				1	0.867602	1.15874	1.27728	1	1.00681	1.31973	1.41996
				1	1.26376	1.28715	1.28587	1	1.28565	1.22465	1.20113
				1	0.963983	1.01033	1.08652	1	0.935017	0.999284	1.01988
				1	0.993864	1.01159	1.0084	1	1.02158	1.07304	1.0837
				1	0.91533	0.971633	1.09443	1	1.03925	1.08737	1.08826
			mean	1	1.02659	1.06737	1.16736	1	1.08127	1.14289	1.1084
			std	0	0.273832	0.247657	0.2479	0	0.288912	0.271458	0.197428
			XYZmode_X	1	1.01749	1.0241	1.00193	1	0.99879	0.986223	0.990719
				1	0.989668	0.98383	1.08116	1	1.02836	0.954844	1.00557
				1	1.00098	1.05429	1.03974	1	0.996568	0.977437	0.998512
				1	0.948599	1.02619	1.00746	1	0.983503	0.961001	0.963979
				1	0.986003	0.992212	1.0434	1	1.0024	1.01556	1.03971
				1	1.00422	0.992888	1.00016	1	0.963248	0.975675	0.980338
				1	0.985258	0.998688	1.02448	1	1.00119	1.01781	0.980169
				1	1.02278	1.06477	1.00452	1	0.964422	1.00078	1.01447
				1	0.993564	1.04125	0.977275	1	0.971805	0.984551	0.989185
				1	0.989653	1.00765	1.0143	1	1.00445	1.00119	1.00532
				1	1.01885	1.01772	1.03886	1	1.00171	0.99221	1.01016
				1	1.05332	1.01928	1.13722	1	1.01034	1.01003	1.01711
				1	0.960038	0.974709	0.97014	1	0.991023	0.978807	0.994995
				1	1.0362	1.05798	1.05131	1	0.980088	0.994116	1.00252
				1	1.00846	1.01338	1.02036	1	0.989467	0.999901	0.973537
				1	1.0541	1.05148	1.14971	1	1.01634	1.02835	1.07569
				1	1.07207	1.08185	1.02913	1	0.997193	0.941291	0.975302
				1	1.01664	1.04927	0.987084	1	1.02157	1.01894	1.01522
				1	1.029	1.05816	1.05946	1	0.915979	0.979231	0.997832
				1	1.02806	1.03984	1.00818	1	1.01949	1.01963	1.01938
			mean	1	1.01075	1.02748	1.03229	1	0.992897	0.991879	1.00249
			std	0	0.0308196	0.029963	0.0469599	0	0.025543	0.0233985	0.0252181
			XYZmode_Y	1	1.00882	0.995857	0.979366	1	1.00642	0.98871	0.991501
				1	0.972589	0.932948	0.989478	1	1.03474	0.962305	1.00775
				1	0.990748	1.03667	0.997335	1	1.00385	0.990029	0.973907
				1	0.925566	0.981729	0.952958	1	0.996012	0.966825	0.982949
				1	0.944283	0.949687	0.983887	1	0.987254	1.01192	1.01296
				1	1.00995	0.979133	0.999134	1	0.976836	0.980141	0.995591
				1	0.971618	0.954535	0.988713	1	0.988014	1.0123	0.98993
				1	0.989275	1.02008	0.945522	1	0.965867	1.00093	1.00794
				1	0.975754	0.974294	0.904185	1	0.98805	0.997827	0.987306
				1	0.998008	0.980523	0.958863	1	1.0212	0.995182	0.999375
				1	1.0045	0.961308	1.01423	1	0.987723	0.966041	1.01482
				1	1.03553	0.999301	1.03327	1	1.0163	1.02764	1.01945
				1	0.987209	0.976779	0.945819	1	1.01462	1.00184	0.989611
				1	0.998097	0.996008	0.998461	1	0.97917	0.981707	0.997487
				1	0.948643	0.981004	0.983031	1	0.982975	0.994379	0.981016
				1	1.01531	0.981035	0.964114	1	1.00882	1.01545	1.05323
				1	1.03491	1.01691	0.965538	1	0.980222	0.941869	0.981024
				1	1.00607	1.02617	0.941603	1	1.00169	1.02055	1.0063
				1	1.01287	1.01675	1.02404	1	0.910743	0.982346	0.992128
				1	0.988421	0.982238	0.938925	1	1.0134	1.01078	1.02459
			mean	1	0.990909	0.987148	0.975424	1	0.993195	0.992439	1.00044
			std	0	0.0284652	0.0268582	0.0321463	0	0.0260813	0.0218563	0.0186172
			XYZmode_Z	1	1.05948	1.04913	0.949662	1	1.01137	0.977189	0.917047
				1	0.837823	0.821839	0.886792	1	0.867518	0.81127	0.956068
				1	1.01307	1.04557	0.986193	1	1.00408	0.983364	1.03047
				1	0.944407	1.04495	0.865887	1	1.00256	0.954324	0.936236
				1	0.963291	1.00083	1.1412	1	0.964222	1.02246	1.13117
				1	1.05517	1.02713	1.0602	1	0.98408	0.987113	1.02402
				1	1.01427	0.989316	0.934261	1	0.997595	0.993395	0.968371
				1	1.01116	1.01646	0.854122	1	0.983193	0.982749	0.978841
				1	1.03389	1.07825	0.942301	1	0.992525	1.0059	0.957512
				1	1.04209	1.02629	0.921153	1	1.04609	1.05958	1.06389
				1	1.01788	0.977733	0.996037	1	1.0189	0.985892	1.0231
				1	1.05267	1.00092	0.96141	1	1.04158	1.02736	1.04186
				1	1.00574	0.896363	0.79142	1	1.01227	0.903598	0.880933
				1	1.06414	0.878609	0.834818	1	0.996287	0.809649	0.86544
				1	0.797715	0.825387	0.777238	1	0.826906	0.868118	0.832343
				1	1.11001	0.880794	0.795675	1	1.0058	0.86039	0.850744
				1	0.930644	0.903012	0.845929	1	0.8653	0.844486	0.89185
				1	1.02818	1.03081	0.901222	1	1.03637	1.02481	0.996494
				1	1.02621	1.02014	1.03133	1	0.879277	0.933228	0.933353
				1	1.0362	0.99748	0.887837	1	0.996346	0.970702	0.986097
			mean	1	1.0022	0.97555	0.918234	1	0.976614	0.950279	0.963292
			std	0	0.0755707	0.0780257	0.0943815	0	0.0636882	0.0750898	0.0772129
			YCbCrmode_Y	1	1.00458	1.00025	0.994246	1	1.00189	0.995508	0.997087
				1	0.99024	0.977265	1.0026	1	1.01363	0.984096	1.00318
				1	0.994447	1.01464	1.00129	1	0.999105	0.994303	0.992512
				1	0.970619	0.995244	0.985688	1	0.996497	0.985039	0.990376
				1	0.981037	0.982565	1.00184	1	0.996953	1.00512	1.01196
				1	1.00336	0.991076	1.00007	1	0.988231	0.991106	0.996403
				1	0.989822	0.983659	0.997497	1	0.995603	1.00491	0.99414
				1	0.995792	1.00966	0.978707	1	0.986175	0.999142	1.00409
				1	0.989254	0.990324	0.960477	1	0.992268	0.996916	0.99233
				1	0.996815	0.991172	0.987466	1	1.00618	0.999942	1.00082
				1	1.00242	0.989627	1.00837	1	0.99738	0.990626	1.00598
				1	1.01643	0.99906	1.01982	1	1.00552	1.00742	1.0079
				1	0.990908	0.985869	0.974484	1	1.00195	0.996093	0.993502
				1	1.00457	1.00264	1.00239	1	0.989647	0.988719	0.994863
				1	0.980863	0.992755	0.994225	1	0.989923	0.99696	0.989359
				1	1.01119	0.993773	0.99	1	1.00515	1.00495	1.02066
				1	1.01694	1.01277	0.991948	1	0.992831	0.97526	0.99141
				1	1.00259	1.01095	0.977976	1	1.00493	1.00854	1.00459
				1	1.00623	1.00986	1.01303	1	0.962371	0.991383	0.997494
				1	0.998134	0.998324	0.977938	1	1.00666	1.00591	1.00965
			mean	1	0.997312	0.996574	0.993003	1	0.996645	0.996097	0.999916
			std	0	0.0118991	0.0108189	0.0143438	0	0.0108725	0.00881917	0.00838256
			YCbCrmode_Cb	1	1.01541	1.01514	0.987452	1	1.00207	0.99654	0.973809
				1	0.946899	0.95266	0.952553	1	0.937399	0.942646	0.979823
				1	1.00668	0.999124	0.990692	1	0.999783	0.998719	1.01889
				1	1.00783	1.01882	0.965903	1	1.00356	0.998012	0.987641
				1	1.00677	1.01738	1.04998	1	0.991167	1.00148	1.03876
				1	1.0162	1.01557	1.02133	1	1.00534	1.00402	1.01196
				1	1.01466	1.00941	0.976411	1	1.00221	0.990572	0.993288
				1	1.00577	0.995008	0.966781	1	1.00752	0.992995	0.988885
				1	1.01915	1.03104	1.01479	1	1.00346	1.0039	0.987893
				1	1.01505	1.01204	0.984879	1	1.00872	1.02225	1.02134
				1	1.0025	1.00256	0.989934	1	1.01104	1.00732	1.00328
				1	1.00189	0.997117	0.966512	1	1.00793	0.997734	1.0072
				1	1.00899	0.970066	0.942464	1	0.999947	0.965588	0.959447
				1	1.02119	0.953232	0.935713	1	1.00585	0.93261	0.948142
				1	0.936605	0.937904	0.91705	1	0.937923	0.951813	0.943888
				1	1.0282	0.960133	0.933478	1	0.997915	0.941086	0.9216
				1	0.958627	0.953955	0.955125	1	0.957506	0.96844	0.971437
				1	1.0052	0.996368	0.983786	1	1.01	0.999952	0.995477
				1	1.00065	0.994374	0.995323	1	0.996139	0.982752	0.979016
				1	1.01358	1.00171	0.978569	1	0.992648	0.984335	0.985183
			mean	1	1.00159	0.99168	0.975436	1	0.993907	0.984138	0.985848
			std	0	0.0246442	0.0270655	0.0319377	0	0.0223619	0.025191	0.0282849
			YCbCrmode_Cr	1	1.00185	1.02023	1.02584	1	0.992052	0.999347	1.01008
				1	1.04385	1.07568	1.11117	1	1.0234	1.02015	1.0072
				1	1.0088	1.01634	1.04232	1	0.993385	0.988484	1.01505
				1	1.01946	1.0345	1.0616	1	0.987085	0.995877	0.987396
				1	1.03589	1.03262	1.0346	1	1.01644	1.00276	1.00906
				1	0.988134	1.0073	0.992104	1	0.985629	0.994495	0.980414
				1	1.0074	1.03807	1.0412	1	1.0113	1.00821	0.993507
				1	1.0275	1.03963	1.06026	1	0.995099	1.00316	1.01069
				1	1.00966	1.04828	1.05996	1	0.984273	0.987151	1.00586
				1	0.987679	1.02099	1.05458	1	0.981634	0.996787	0.997051
				1	1.01267	1.04995	1.02582	1	1.00902	1.02189	0.994041
				1	1.01455	1.01878	1.09673	1	0.992966	0.986345	0.996122
				1	0.973988	1.00841	1.03845	1	0.979793	0.993246	1.02051
				1	1.02637	1.07034	1.06783	1	0.9988	1.036	1.02367
				1	1.08196	1.05567	1.06737	1	1.03185	1.0253	1.01633
				1	1.02395	1.07271	1.17375	1	1.00687	1.03167	1.04528
				1	1.04849	1.07408	1.07456	1	1.03225	1.01317	1.00599
				1	1.00762	1.02157	1.04749	1	1.01377	0.99835	1.00933
				1	1.01364	1.03621	1.03081	1	1.00685	1.0028	1.01156
				1	1.03082	1.05036	1.07065	1	1.00772	1.01329	1.00025
			mean	1	1.01821	1.03959	1.05886	1	1.00251	1.00592	1.00697
			std	0	0.0238565	0.0220211	0.0377547	0	0.0159719	0.0147899	0.0142108

## Sheet: statistics_rectangular600_RGBsu
1. Irradiated vs unirradiated (대응표본 t 검정 or Wilcoxon signed rank test)
	모공				색소침착				피지						모공				색소침착				피지
대응표본 t 검정 for relative	RT start	day7	day14	RT end+10	RT start	day7	day14	RT end+10	RT start	day7	day14	RT end+10		wilcoxon rank test for relative	RT start	day7	day14	RT end+10	RT start	day7	day14	RT end+10	RT start	day7	day14	RT end+10
Autocorrelation	NaN	0.260933	0.0336059	0.0350098	NaN	0.705789	0.883195	0.696801	NaN	0.000119539	4.05798e-06	1.14686e-06		Autocorrelation	1	0.125859	0.0333402	0.0478575	1	0.793839	0.681322	0.708905	1	0.000891803	0.000162856	0.000162856
Contrast: matlab	NaN	0.0125902	0.000182116	0.496406	NaN	0.80311	0.306254	0.25109	NaN	0.330916	0.117841	0.461936		Contrast: matlab	1	0.00999639	0.000593417	0.525653	1	0.881293	0.100458	0.525653	1	0.736875	0.217957	0.82276
Correlation: matlab	NaN	0.00684392	0.000480713	0.823013	NaN	0.0888655	0.0012827	0.352965	NaN	0.00203193	0.0109608	0.0571771		Correlation: matlab	1	0.0064246	0.00150729	0.851925	1	0.0569146	0.00282086	0.331723	1	0.00318514	0.011129	0.0569146
Cluster Prominence	NaN	0.0677005	0.0074193	0.386346	NaN	0.853731	0.121664	0.0891787	NaN	0.00819522	0.0744692	0.242902		Cluster Prominence	1	0.0859239	0.0123742	0.331723	1	0.910825	0.178956	0.178956	1	0.00573399	0.0619528	0.433048
Cluster Shade	NaN	0.0199821	0.00518376	0.432679	NaN	0.215364	0.447747	0.279769	NaN	0.011386	0.0300897	0.00165312		Cluster Shade	1	0.0152401	0.0089676	0.501591	1	0.501591	0.313463	0.262722	1	0.00318514	0.000891803	0.00150729
Dissimilarity	NaN	0.0111982	3.95482e-05	0.16956	NaN	0.417331	0.61395	0.0364742	NaN	0.112139	0.073186	0.311679		Dissimilarity	1	0.0089676	0.000449337	0.178956	1	0.247145	0.390533	0.0929631	1	0.278965	0.167184	0.501591
Energy: matlab	NaN	0.382085	0.00147497	0.0235857	NaN	0.715278	0.215297	0.963553	NaN	0.0282231	0.933553	0.575373		Energy: matlab	1	0.295878	0.00359182	0.0333402	1	0.881293	0.262722	0.681322	1	0.0168809	0.135357	0.501591
Entropy	NaN	0.0715125	8.25617e-05	0.0592112	NaN	0.811954	0.279385	0.275082	NaN	0.0578302	0.0930839	0.305231		Entropy	1	0.100458	0.000779593	0.0731381	1	0.736875	0.390533	0.525653	1	0.108427	0.1454	0.350656
Homogeneity: matlab	NaN	0.0170411	1.45123e-05	0.0356865	NaN	0.400149	0.984968	0.0405704	NaN	0.0173157	0.119493	0.392089		Homogeneity: matlab	1	0.0206334	0.000390231	0.0400438	1	0.262722	0.627446	0.0793217	1	0.0250935	0.0793217	0.331723
Maximum probability	NaN	0.881286	0.0521877	0.021935	NaN	0.880605	0.447015	0.70522	NaN	0.0186165	0.849883	0.794309		Maximum probability	1	0.851925	0.0438037	0.027621	1	0.82276	0.455273	0.708905	1	0.0152401	0.052222	0.167184
Sum of sqaures: Variance	NaN	0.257101	0.0324148	0.0344884	NaN	0.705223	0.88384	0.69724	NaN	0.000118983	4.04822e-06	1.15034e-06		Sum of sqaures: Variance	1	0.116888	0.0333402	0.0478575	1	0.793839	0.681322	0.708905	1	0.000891803	0.000162856	0.000162856
Sum average	NaN	0.351336	0.0447247	0.0481409	NaN	0.745629	0.758502	0.674843	NaN	0.000232197	1.84639e-05	7.97758e-06		Sum average	1	0.125859	0.052222	0.052222	1	0.793839	0.681322	0.601213	1	0.00220394	0.00021908	0.000162856
Sum variance	NaN	0.257265	0.0353266	0.0371407	NaN	0.723766	0.851402	0.719361	NaN	7.63151e-05	3.06278e-06	7.75776e-07		Sum variance	1	0.125859	0.0400438	0.0478575	1	0.765198	0.601213	0.654159	1	0.000516715	0.000162856	0.000140134
Sum entropy	NaN	0.919806	0.118713	0.0982262	NaN	0.554523	0.118112	0.491384	NaN	0.0629132	0.112496	0.327686		Sum entropy	1	0.851925	0.0673546	0.156004	1	0.525653	0.1454	0.97022	1	0.135357	0.178956	0.411465
Difference variance	NaN	0.0125902	0.000182116	0.496406	NaN	0.80311	0.306254	0.25109	NaN	0.330916	0.117841	0.461936		Difference variance	1	0.00999639	0.000593417	0.525653	1	0.881293	0.100458	0.525653	1	0.736875	0.217957	0.82276
Difference entropy	NaN	0.0149002	4.38172e-05	0.213012	NaN	0.507775	0.755384	0.129623	NaN	0.182416	0.104389	0.458019		Difference entropy	1	0.0137413	0.000390231	0.232226	1	0.478125	0.575486	0.350656	1	0.575486	0.191334	0.736875
Information measure of correlation1	NaN	0.0125068	4.30221e-05	0.130557	NaN	0.00593116	0.00392715	0.0139959	NaN	0.0161268	0.0543967	0.425483		Information measure of correlation1	1	0.0152401	0.000593417	0.116888	1	0.0089676	0.00718917	0.0227687	1	0.0186749	0.0673546	0.390533
Informaiton measure of correlation2	NaN	0.0137878	0.000422606	0.4492	NaN	0.0179333	0.000209324	0.138333	NaN	0.20947	0.187214	0.429906		Informaiton measure of correlation2	1	0.00803443	0.00150729	0.455273	1	0.011129	0.000593417	0.0859239	1	0.433048	0.313463	0.411465
Inverse difference normalized	NaN	0.00654341	3.86304e-05	0.185545	NaN	0.491157	0.868644	0.055907	NaN	0.0570059	0.121142	0.358029		Inverse difference normalized	1	0.011129	0.000390231	0.167184	1	0.478125	0.550292	0.0731381	1	0.0859239	0.116888	0.390533
Inverse difference moment normalized	NaN	0.0028743	0.000173551	0.547938	NaN	0.713677	0.298205	0.285811	NaN	0.336402	0.232072	0.519875		Inverse difference moment normalized	1	0.00454993	0.00068061	0.550292	1	0.97022	0.108427	0.601213	1	0.478125	0.167184	0.851925
** 유의수준은 Bonferroni's method에 의해 보정되어 p-value < 0.05/3 = 0.0167
2. Day0-7-14-end10 (반복측정 분산분석)
	모공		색소침착		피지				모공		색소침착		피지
RM-ANOVA for absolute	time p	time:group p	time p	time:group p	time p	time:group p		RM-ANOVA for relative	time p	time:group p	time p	time:group p	time p	time:group p
Autocorrelation								Autocorrelation	0.00350739	0.0556233	0.851939	0.932905	4.61005e-16	1.36993e-08
Contrast: matlab								Contrast: matlab	2.52077e-06	0.000146265	0.079496	0.671271	0.0414271	0.440084
Correlation: matlab								Correlation: matlab	1.74451e-05	0.000725198	0.0036418	0.0313152	0.00124044	0.0556928
Cluster Prominence								Cluster Prominence	0.000496021	0.0108078	0.000119609	0.0159732	0.432057	0.213514
Cluster Shade								Cluster Shade	4.50211e-06	0.00121562	0.208846	0.222628	0.0047754	0.00598683
Dissimilarity								Dissimilarity	3.63668e-05	0.000337193	0.006898	0.45247	0.00705969	0.290057
Energy: matlab								Energy: matlab	0.0335347	0.0341667	0.0158389	0.482828	0.370977	0.462398
Entropy								Entropy	0.00511408	0.00424131	0.00173726	0.291368	0.00560816	0.268115
Homogeneity: matlab								Homogeneity: matlab	0.00161771	0.0013155	0.0031824	0.388394	0.0140811	0.261252
Maximum probability								Maximum probability	0.00360053	0.0655419	0.0405355	0.732435	0.439396	0.591579
Sum of sqaures: Variance								Sum of sqaures: Variance	0.00331645	0.0538489	0.852657	0.932886	4.60136e-16	1.3678e-08
Sum average								Sum average	0.00911032	0.0853599	0.775828	0.920376	5.56416e-14	1.61697e-07
Sum variance								Sum variance	0.00358742	0.0592505	0.798026	0.940695	2.0007e-16	9.98945e-09
Sum entropy								Sum entropy	0.0726043	0.209217	0.000747618	0.147383	0.00734372	0.28435
Difference variance								Difference variance	2.52077e-06	0.000146265	0.079496	0.671271	0.0414271	0.440084
Difference entropy								Difference entropy	7.44141e-05	0.000626243	0.0499306	0.756266	0.0263458	0.404278
Information measure of correlation1								Information measure of correlation1	0.000751192	0.00204565	0.00792366	0.0859968	0.00636821	0.1901
Informaiton measure of correlation2								Informaiton measure of correlation2	0.000127773	0.00116916	0.000122276	0.006887	0.0566633	0.496028
Inverse difference normalized								Inverse difference normalized	0.000171825	0.000687052	0.0106575	0.555427	0.0258082	0.353004
Inverse difference moment normalized								Inverse difference moment normalized	2.32223e-05	0.000482526	0.147084	0.771301	0.265413	0.723074
3. Dose vs TA parameter (Pearson or Spearman correlation)
	모공								색조침착								피지
	RT start		day7		day14		RT end+10		RT start		day7		day14		RT end+10		RT start		day7		day14		RT end+10
Pearson for relative	rho	p	rho	p	rho	p	rho	p	rho	p	rho	p	rho	p	rho	p	rho	p	rho	p	rho	p	rho	p
Autocorrelation	NaN	NaN	-0.331503	0.153345	-0.320645	0.168094	-0.15161	0.52343	NaN	NaN	0.209795	0.374671	0.354993	0.124568	0.420577	0.0648221	NaN	NaN	0.325225	0.161759	0.501982	0.0241141	0.0150469	0.949797
Contrast: matlab	NaN	NaN	-0.113282	0.634411	-0.203941	0.388445	-0.121197	0.610758	NaN	NaN	-0.303517	0.193287	-0.322125	0.166029	-0.452764	0.0450051	NaN	NaN	-0.393403	0.0861512	-0.0524702	0.826109	-0.0397624	0.867812
Correlation: matlab	NaN	NaN	0.389806	0.0893215	0.315128	0.175949	0.2698	0.249986	NaN	NaN	0.281538	0.229162	-0.0564421	0.81316	0.298189	0.201615	NaN	NaN	0.138498	0.560351	0.241809	0.304364	0.359066	0.12
Cluster Prominence	NaN	NaN	0.0833006	0.726975	-0.0981638	0.680536	0.000185918	0.999379	NaN	NaN	-0.0813559	0.733124	-0.258025	0.27205	-0.304174	0.192276	NaN	NaN	-0.0923663	0.698529	0.121483	0.609908	0.0628946	0.792225
Cluster Shade	NaN	NaN	0.263791	0.261098	0.0604189	0.800242	0.111239	0.640572	NaN	NaN	0.109913	0.644584	-0.12878	0.588438	-0.175785	0.458502	NaN	NaN	0.0568687	0.811772	0.266757	0.255575	0.109235	0.64664
Dissimilarity	NaN	NaN	-0.232033	0.324925	-0.231762	0.325505	-0.19346	0.413794	NaN	NaN	-0.074741	0.754153	-0.279022	0.233528	-0.323243	0.16448	NaN	NaN	-0.351406	0.128692	0.0386383	0.871519	0.0811512	0.733772
Energy: matlab	NaN	NaN	0.306706	0.188415	0.203935	0.388457	0.26521	0.258446	NaN	NaN	-0.171421	0.469907	0.0723622	0.761757	0.211583	0.370521	NaN	NaN	0.0854583	0.720172	-0.371653	0.106643	-0.384915	0.0937692
Entropy	NaN	NaN	-0.219467	0.352531	-0.168938	0.476458	-0.195648	0.408429	NaN	NaN	0.0134428	0.955143	-0.203222	0.390154	-0.303683	0.193032	NaN	NaN	-0.209955	0.374298	0.188487	0.426129	0.22768	0.334338
Homogeneity: matlab	NaN	NaN	0.434262	0.0557223	0.292164	0.211315	0.279105	0.233383	NaN	NaN	-0.100974	0.671873	0.163278	0.491566	0.281658	0.228957	NaN	NaN	0.28576	0.221958	-0.176859	0.455717	-0.214689	0.363371
Maximum probability	NaN	NaN	0.247699	0.29237	0.218273	0.355221	0.178487	0.45151	NaN	NaN	-0.00635521	0.978786	0.240049	0.308007	0.224372	0.341597	NaN	NaN	-0.0319546	0.89361	-0.369432	0.108918	-0.338444	0.144403
Sum of sqaures: Variance	NaN	NaN	-0.332481	0.152062	-0.321282	0.167202	-0.152459	0.521078	NaN	NaN	0.209852	0.374538	0.354979	0.124584	0.420107	0.0651531	NaN	NaN	0.324828	0.162302	0.50184	0.0241606	0.015115	0.94957
Sum average	NaN	NaN	-0.339425	0.143168	-0.333985	0.150105	-0.145684	0.539975	NaN	NaN	0.19362	0.413401	0.381065	0.0973826	0.44499	0.0492953	NaN	NaN	0.344957	0.136349	0.486149	0.0297525	0.0707717	0.766853
Sum variance	NaN	NaN	-0.329173	0.156432	-0.317374	0.172721	-0.149176	0.530196	NaN	NaN	0.19937	0.399391	0.353797	0.125933	0.428216	0.0596141	NaN	NaN	0.337758	0.14527	0.500056	0.0247507	0.00458412	0.984697
Sum entropy	NaN	NaN	0.0220167	0.926593	0.00988558	0.967006	-0.0535971	0.82243	NaN	NaN	0.0223916	0.925346	-0.178693	0.450979	-0.231781	0.325466	NaN	NaN	-0.164033	0.489536	0.21891	0.353785	0.260214	0.267859
Difference variance	NaN	NaN	-0.113282	0.634411	-0.203941	0.388445	-0.121197	0.610758	NaN	NaN	-0.303517	0.193287	-0.322125	0.166029	-0.452764	0.0450051	NaN	NaN	-0.393403	0.0861512	-0.0524702	0.826109	-0.0397624	0.867812
Difference entropy	NaN	NaN	-0.230107	0.329069	-0.194355	0.411594	-0.195682	0.408346	NaN	NaN	-0.0752904	0.7524	-0.255364	0.2772	-0.342703	0.139099	NaN	NaN	-0.34168	0.140361	0.0898798	0.706294	0.134528	0.571754
Information measure of correlation1	NaN	NaN	0.406724	0.0751309	0.259679	0.26888	0.238827	0.310552	NaN	NaN	0.137061	0.564469	0.229457	0.330475	0.302678	0.194584	NaN	NaN	0.355816	0.123635	-0.0461592	0.846771	-0.138602	0.560054
Informaiton measure of correlation2	NaN	NaN	0.425889	0.061166	0.378321	0.100019	0.320292	0.168589	NaN	NaN	0.178503	0.451469	-0.0101649	0.966074	0.228726	0.332061	NaN	NaN	-0.117949	0.620421	0.230189	0.328892	0.276107	0.238653
Inverse difference normalized	NaN	NaN	0.362699	0.116028	0.253064	0.281699	0.244225	0.299408	NaN	NaN	-0.0400201	0.866963	0.186968	0.429933	0.360933	0.117947	NaN	NaN	0.335697	0.147896	-0.135431	0.569153	-0.186217	0.431823
Inverse difference moment normalized	NaN	NaN	0.311763	0.180861	0.222743	0.345206	0.184264	0.436752	NaN	NaN	0.235284	0.317998	0.208855	0.376865	0.477784	0.0331228	NaN	NaN	0.36866	0.109716	-0.0804275	0.736064	-0.135286	0.569571
	모공								색조침착								피지
	RT start		day7		day14		RT end+10		RT start		day7		day14		RT end+10		RT start		day7		day14		RT end+10
Spearman for relative	rho	p	rho	p	rho	p	rho	p	rho	p	rho	p	rho	p	rho	p	rho	p	rho	p	rho	p	rho	p
Autocorrelation	NaN	NaN	-0.309774	0.18346	-0.348872	0.132007	-0.0631579	0.791774	NaN	NaN	0.209023	0.3748	0.341353	0.14098	0.323308	0.164286	NaN	NaN	0.210526	0.371305	0.430075	0.059768	0.0135338	0.956905
Contrast: matlab	NaN	NaN	-0.0721805	0.762467	-0.183459	0.437084	-0.100752	0.671918	NaN	NaN	-0.230075	0.327614	-0.252632	0.281279	-0.434586	0.0569223	NaN	NaN	-0.299248	0.199406	0.180451	0.44476	0.231579	0.324388
Correlation: matlab	NaN	NaN	0.257143	0.272541	0.23609	0.314828	0.26015	0.266813	NaN	NaN	0.196992	0.403442	-0.0992481	0.676587	-0.118797	0.616865	NaN	NaN	0.0210526	0.931603	-0.00300752	0.992392	0.258647	0.269667
Cluster Prominence	NaN	NaN	0.0451128	0.851188	-0.0511278	0.831278	0.0270677	0.911407	NaN	NaN	0.0691729	0.772202	-0.255639	0.275434	-0.156391	0.508693	NaN	NaN	-0.181955	0.440913	-0.0300752	0.901328	0.180451	0.44476
Cluster Shade	NaN	NaN	0.171429	0.468216	0.0240602	0.921499	-0.147368	0.533777	NaN	NaN	0.0586466	0.806535	-0.341353	0.14098	-0.227068	0.334123	NaN	NaN	0.0451128	0.851188	-0.0586466	0.806535	0.0075188	0.977178
Dissimilarity	NaN	NaN	-0.219549	0.350735	-0.166917	0.48018	-0.13985	0.555118	NaN	NaN	0.0631579	0.791774	-0.218045	0.354116	-0.302256	0.194757	NaN	NaN	-0.201504	0.39256	0.15188	0.521162	0.0977444	0.681267
Energy: matlab	NaN	NaN	0.293233	0.208932	0.0932331	0.695376	0.0977444	0.681267	NaN	NaN	0.0962406	0.685959	0.136842	0.563763	0.221053	0.347374	NaN	NaN	0.171429	0.468216	-0.0676692	0.777083	-0.17594	0.456409
Entropy	NaN	NaN	-0.312782	0.179071	-0.144361	0.542267	-0.102256	0.667262	NaN	NaN	0.00451128	0.98732	-0.147368	0.533777	-0.183459	0.437084	NaN	NaN	-0.118797	0.616865	0.22406	0.34071	0.145865	0.538014
Homogeneity: matlab	NaN	NaN	0.377444	0.101666	0.171429	0.468216	0.225564	0.337407	NaN	NaN	-0.123308	0.603397	0.115789	0.625911	0.21203	0.367829	NaN	NaN	0.227068	0.334123	-0.0977444	0.681267	-0.0932331	0.695376
Maximum probability	NaN	NaN	0.168421	0.476175	0.0270677	0.911407	0.0406015	0.86618	NaN	NaN	0.0736842	0.757612	0.126316	0.594489	0.251128	0.284231	NaN	NaN	0.209023	0.3748	-0.0526316	0.826316	-0.181955	0.440913
Sum of sqaures: Variance	NaN	NaN	-0.309774	0.18346	-0.348872	0.132007	-0.0631579	0.791774	NaN	NaN	0.209023	0.3748	0.341353	0.14098	0.323308	0.164286	NaN	NaN	0.210526	0.371305	0.430075	0.059768	0.0135338	0.956905
Sum average	NaN	NaN	-0.332331	0.152316	-0.359398	0.12015	-0.0571429	0.81147	NaN	NaN	0.225564	0.337407	0.329323	0.156234	0.350376	0.130263	NaN	NaN	0.2	0.396169	0.365414	0.113735	-0.0300752	0.901328
Sum variance	NaN	NaN	-0.309774	0.18346	-0.348872	0.132007	-0.0631579	0.791774	NaN	NaN	0.174436	0.460327	0.341353	0.14098	0.33985	0.142825	NaN	NaN	0.231579	0.324388	0.378947	0.100227	0.0240602	0.921499
Sum entropy	NaN	NaN	0.0105263	0.967039	0.141353	0.550819	0.0661654	0.781972	NaN	NaN	-0.00601504	0.982248	-0.136842	0.563763	-0.168421	0.476175	NaN	NaN	-0.103759	0.662617	0.324812	0.162246	0.227068	0.334123
Difference variance	NaN	NaN	-0.0721805	0.762467	-0.183459	0.437084	-0.100752	0.671918	NaN	NaN	-0.230075	0.327614	-0.252632	0.281279	-0.434586	0.0569223	NaN	NaN	-0.299248	0.199406	0.180451	0.44476	0.231579	0.324388
Difference entropy	NaN	NaN	-0.171429	0.468216	-0.165414	0.484202	-0.136842	0.563763	NaN	NaN	0.00902256	0.972108	-0.249624	0.287203	-0.305263	0.190182	NaN	NaN	-0.198496	0.399796	0.162406	0.492298	0.177444	0.452508
Information measure of correlation1	NaN	NaN	0.246617	0.293205	0.148872	0.529556	0.243609	0.299285	NaN	NaN	0.0165414	0.946778	0.0962406	0.685959	0.186466	0.42948	NaN	NaN	0.336842	0.146569	-0.0721805	0.762467	-0.0571429	0.81147
Informaiton measure of correlation2	NaN	NaN	0.203008	0.388971	0.215038	0.360934	0.242105	0.302355	NaN	NaN	-0.0165414	0.946778	-0.329323	0.156234	-0.198496	0.399796	NaN	NaN	-0.0421053	0.861177	0.306767	0.187923	0.416541	0.0689674
Inverse difference normalized	NaN	NaN	0.284211	0.223792	0.177444	0.452508	0.132331	0.576843	NaN	NaN	-0.135338	0.568108	0.154887	0.512833	0.324812	0.162246	NaN	NaN	0.233083	0.321182	-0.136842	0.563763	-0.0887218	0.709584
Inverse difference moment normalized	NaN	NaN	0.177444	0.452508	0.126316	0.594489	0.120301	0.612362	NaN	NaN	0.215038	0.360934	0.219549	0.350735	0.369925	0.109091	NaN	NaN	0.296241	0.204132	-0.171429	0.468216	-0.153383	0.516989
	모공								색조침착								피지
	RT start		day7		day14		RT end+10		RT start		day7		day14		RT end+10		RT start		day7		day14		RT end+10
Spearman or Pearson for relative (분석의뢰)	rho	p	rho	p	rho	p	rho	p	rho	p	rho	p	rho	p	rho	p	rho	p	rho	p	rho	p	rho	p
Autocorrelation
ClusterProminence
ClusterShade
Contrast: matlab
Correlation: matlab
DifferenceEntropy
DifferenceVariance
Dissimilarity
Energy: matlab
Entropy
Homogeneity: matlab
IDM
IDN
InformationMeasureofCorr1
InformationMeasureofCorr2
MaximumProbability
SumAverage
SumEntropy
SumVariance
Variance

## Sheet: statistics_rectangular600_RGBse
1. Irradiated vs unirradiated (대응표본 t 검정 or Wilcoxon signed rank test)
	모공				색소침착				피지						모공				색소침착				피지
대응표본 t 검정 for relative	RT start	day7	day14	RT end+10	RT start	day7	day14	RT end+10	RT start	day7	day14	RT end+10		wilcoxon rank test for relative	RT start	day7	day14	RT end+10	RT start	day7	day14	RT end+10	RT start	day7	day14	RT end+10
Autocorrelation	NaN	0.135848	0.00392162	0.00259072	NaN	0.934316	0.198828	0.0777447	NaN	8.79981e-05	4.02163e-06	2.73904e-07		Autocorrelation	1	0.0478575	0.00803443	0.0064246	1	0.97022	0.313463	0.0673546	1	0.000516715	0.000140134	0.000103346
Contrast: matlab	NaN	0.013863	0.000203498	0.273637	NaN	0.473944	0.886289	0.470707	NaN	0.688653	0.420973	0.669083		Contrast: matlab	1	0.00803443	0.000593417	0.295878	1	0.575486	0.681322	0.433048	1	0.97022	0.881293	0.910825
Correlation: matlab	NaN	0.00473567	0.00040301	0.661214	NaN	0.541329	0.872699	0.182813	NaN	0.783595	0.250575	0.161995		Correlation: matlab	1	0.00573399	0.00116243	0.82276	1	0.478125	0.681322	0.478125	1	0.601213	0.125859	0.125859
Cluster Prominence	NaN	0.0689922	0.00651793	0.273323	NaN	0.807485	0.919739	0.063937	NaN	0.0819134	0.03447	0.181316		Cluster Prominence	1	0.108427	0.00999639	0.331723	1	0.97022	0.411465	0.0303651	1	0.0929631	0.0303651	0.167184
Cluster Shade	NaN	0.153951	0.0245418	0.0803618	NaN	0.335566	0.333612	0.327909	NaN	0.340841	0.339753	0.223098		Cluster Shade	1	0.1454	0.0365613	0.135357	1	0.736875	0.681322	0.881293	1	0.390533	0.575486	0.0619528
Dissimilarity	NaN	0.0118351	4.15852e-05	0.0886	NaN	0.452637	0.487417	0.546635	NaN	0.0832744	0.0945452	0.260576		Dissimilarity	1	0.011129	0.000390231	0.116888	1	0.501591	0.793839	0.851925	1	0.156004	0.217957	0.411465
Energy: matlab	NaN	0.272504	0.000131074	0.0116856	NaN	0.858651	0.162419	0.0209598	NaN	0.00112448	0.265894	0.664771		Energy: matlab	1	0.20433	0.00116243	0.0152401	1	0.654159	0.0793217	0.0333402	1	0.0019443	0.00282086	0.00573399
Entropy	NaN	0.0573513	4.7803e-05	0.0319604	NaN	0.0485246	0.0823914	0.0118462	NaN	0.00748956	0.0288566	0.0769763		Entropy	1	0.0731381	0.00068061	0.0333402	1	0.052222	0.0673546	0.0123742	1	0.0137413	0.0438037	0.167184
Homogeneity: matlab	NaN	0.0161395	1.48124e-05	0.0217218	NaN	0.0666623	0.256119	0.0612332	NaN	0.00463494	0.0969662	0.19085		Homogeneity: matlab	1	0.0227687	0.000338455	0.0227687	1	0.0859239	0.262722	0.0619528	1	0.00718917	0.0250935	0.135357
Maximum probability	NaN	0.57225	0.00111926	0.0234683	NaN	0.550955	0.0207635	0.00186942	NaN	0.000794347	0.104358	0.199962		Maximum probability	1	0.433048	0.0019443	0.0333402	1	0.390533	0.0303651	0.00318514	1	0.00282086	0.0040452	0.00511105
Sum of sqaures: Variance	NaN	0.133388	0.00376706	0.00253199	NaN	0.930431	0.199162	0.0760056	NaN	8.62749e-05	4.01158e-06	2.7631e-07		Sum of sqaures: Variance	1	0.0478575	0.00718917	0.0064246	1	0.97022	0.313463	0.0673546	1	0.000516715	0.000140134	0.000103346
Sum average	NaN	0.197835	0.00515854	0.00275006	NaN	0.224526	0.000237226	0.165113	NaN	5.76172e-05	5.24652e-06	9.68585e-07		Sum average	1	0.116888	0.00999639	0.00803443	1	0.217957	0.00150729	0.125859	1	0.000338455	0.000189012	8.85746e-05
Sum variance	NaN	0.134421	0.00430464	0.00296442	NaN	0.878614	0.298322	0.0380938	NaN	7.41568e-05	3.18008e-06	2.11269e-07		Sum variance	1	0.0478575	0.00803443	0.00718917	1	0.881293	0.478125	0.0478575	1	0.000516715	0.000140134	0.000103346
Sum entropy	NaN	0.918724	0.0368459	0.0415512	NaN	0.0850217	0.1157	0.0120226	NaN	0.0116857	0.0313821	0.0754771		Sum entropy	1	0.940481	0.0152401	0.0673546	1	0.0793217	0.100458	0.011129	1	0.0186749	0.0478575	0.125859
Difference variance	NaN	0.013863	0.000203498	0.273637	NaN	0.473944	0.886289	0.470707	NaN	0.688653	0.420973	0.669083		Difference variance	1	0.00803443	0.000593417	0.295878	1	0.575486	0.681322	0.433048	1	0.97022	0.881293	0.910825
Difference entropy	NaN	0.0166743	5.02681e-05	0.147947	NaN	0.096034	0.167063	0.168312	NaN	0.0332165	0.0739456	0.228788		Difference entropy	1	0.0206334	0.000390231	0.156004	1	0.125859	0.178956	0.262722	1	0.0438037	0.1454	0.370261
Information measure of correlation1	NaN	0.0119053	5.19194e-05	0.112075	NaN	0.0145766	0.122531	0.430746	NaN	0.0068398	0.218064	0.900944		Information measure of correlation1	1	0.0152401	0.000779593	0.0929631	1	0.0186749	0.116888	0.627446	1	0.00803443	0.167184	0.82276
Informaiton measure of correlation2	NaN	0.00745245	0.000310962	0.281643	NaN	0.835567	0.105848	0.0478279	NaN	0.184557	0.0200592	0.0704162		Informaiton measure of correlation2	1	0.00718917	0.00171302	0.370261	1	0.736875	0.100458	0.0673546	1	0.156004	0.0400438	0.0731381
Inverse difference normalized	NaN	0.00724812	4.29676e-05	0.106867	NaN	0.536694	0.704808	0.803061	NaN	0.0372859	0.246603	0.234117		Inverse difference normalized	1	0.0123742	0.000516715	0.0793217	1	0.478125	0.708905	0.97022	1	0.0478575	0.20433	0.247145
Inverse difference moment normalized	NaN	0.00336048	0.00017721	0.345215	NaN	0.369833	0.838174	0.201812	NaN	0.526394	0.727161	0.504848		Inverse difference moment normalized	1	0.00573399	0.000779593	0.278965	1	0.601213	0.97022	0.278965	1	0.433048	0.910825	0.550292
** 유의수준은 Bonferroni's method에 의해 보정되어 p-value < 0.05/3 = 0.0167
2. Day0-7-14-end10 (반복측정 분산분석)
	모공		색소침착		피지				모공		색소침착		피지
RM-ANOVA for absolute	time p	time:group p	time p	time:group p	time p	time:group p		RM-ANOVA for relative	time p	time:group p	time p	time:group p	time p	time:group p
Autocorrelation								Autocorrelation	3.46662e-05	0.00300175	0.00719122	0.246589	5.18232e-19	2.38757e-10
Contrast: matlab								Contrast: matlab	4.28875e-06	0.000219899	0.474881	0.820424	0.285673	0.924184
Correlation: matlab								Correlation: matlab	1.3653e-05	0.000749552	0.00296445	0.261019	0.00274933	0.238346
Cluster Prominence								Cluster Prominence	0.000754016	0.0128927	0.000139629	0.0111842	0.48745	0.511145
Cluster Shade								Cluster Shade	0.000507293	0.0169339	0.191394	0.390893	0.169416	0.350436
Dissimilarity								Dissimilarity	3.32989e-05	0.000324756	0.358919	0.889194	0.00838599	0.367313
Energy: matlab								Energy: matlab	0.012683	0.00793186	4.14433e-05	0.149538	0.148541	0.456276
Entropy								Entropy	0.00147758	0.00163595	3.03449e-06	0.0450932	3.16231e-05	0.0434408
Homogeneity: matlab								Homogeneity: matlab	0.000852952	0.000852703	0.000997103	0.271172	0.00206353	0.149762
Maximum probability								Maximum probability	0.0346927	0.0427071	4.34183e-06	0.0525232	0.00193483	0.136495
Sum of sqaures: Variance								Sum of sqaures: Variance	3.26925e-05	0.00288897	0.0071101	0.244887	5.19221e-19	2.38664e-10
Sum average								Sum average	9.91316e-05	0.00441302	0.0013659	0.013237	1.06027e-18	3.53914e-10
Sum variance								Sum variance	3.95477e-05	0.00349575	0.00370242	0.229314	2.96174e-19	1.94288e-10
Sum entropy								Sum entropy	0.0251682	0.0842086	8.39922e-06	0.0623116	3.01056e-05	0.0467996
Difference variance								Difference variance	4.28875e-06	0.000219899	0.474881	0.820424	0.285673	0.924184
Difference entropy								Difference entropy	7.35469e-05	0.000611269	0.0101376	0.383839	0.00183232	0.187505
Information measure of correlation1								Information measure of correlation1	0.000643928	0.00196284	0.346264	0.227119	0.0194095	0.128664
Informaiton measure of correlation2								Informaiton measure of correlation2	9.35301e-05	0.00111057	0.00133808	0.212349	3.63982e-05	0.0814126
Inverse difference normalized								Inverse difference normalized	0.000125312	0.000549927	0.479457	0.96507	0.0260489	0.377608
Inverse difference moment normalized								Inverse difference moment normalized	2.06418e-05	0.000424593	0.181678	0.41604	0.539268	0.776144
3. Dose vs TA parameter (Pearson or Spearman correlation)
	모공								색조침착								피지
	RT start		day7		day14		RT end+10		RT start		day7		day14		RT end+10		RT start		day7		day14		RT end+10
Pearson for relative	rho	p	rho	p	rho	p	rho	p	rho	p	rho	p	rho	p	rho	p	rho	p	rho	p	rho	p	rho	p
Autocorrelation	NaN	NaN	-0.385874	0.0928849	-0.333548	0.150672	-0.115461	0.627864	NaN	NaN	-0.0192061	0.935944	0.0448537	0.851057	0.297379	0.202901	NaN	NaN	0.30075	0.197583	0.372637	0.105646	-0.0331428	0.889677
Contrast: matlab	NaN	NaN	-0.0998274	0.675403	-0.217625	0.356688	-0.101351	0.670714	NaN	NaN	-0.288279	0.21773	-0.211521	0.370664	-0.422741	0.0633132	NaN	NaN	-0.376101	0.102191	-0.0423952	0.859141	-0.0102096	0.965925
Correlation: matlab	NaN	NaN	0.361472	0.117359	0.295664	0.205643	0.269297	0.250905	NaN	NaN	-0.196097	0.407333	-0.0941484	0.692981	0.24645	0.294889	NaN	NaN	0.26772	0.253799	0.0812451	0.733474	0.0933282	0.695533
Cluster Prominence	NaN	NaN	0.0590166	0.804791	-0.144488	0.543341	-0.00422178	0.985906	NaN	NaN	-0.0915292	0.70114	-0.357799	0.121408	-0.324111	0.163284	NaN	NaN	0.304809	0.191304	0.423126	0.0630473	0.0950145	0.69029
Cluster Shade	NaN	NaN	0.271273	0.247309	0.0428858	0.857526	0.126991	0.593671	NaN	NaN	-0.0043705	0.98541	-0.00441951	0.985246	-0.00448241	0.985036	NaN	NaN	-0.0156772	0.947696	-0.0123705	0.958718	0.0109018	0.963616
Dissimilarity	NaN	NaN	-0.222155	0.346514	-0.252034	0.283728	-0.17811	0.452482	NaN	NaN	-0.152634	0.520596	-0.224458	0.341407	-0.304701	0.191469	NaN	NaN	-0.329761	0.155648	0.0487303	0.83834	0.0987101	0.678849
Energy: matlab	NaN	NaN	0.339824	0.142669	0.280574	0.230829	0.232196	0.324574	NaN	NaN	0.210447	0.373153	0.31913	0.170227	0.219113	0.353326	NaN	NaN	0.196388	0.406623	-0.377891	0.100437	-0.395372	0.084452
Entropy	NaN	NaN	-0.227087	0.335633	-0.221519	0.347932	-0.18625	0.431738	NaN	NaN	-0.154364	0.515823	-0.176356	0.457019	-0.0851653	0.721095	NaN	NaN	-0.133422	0.574948	0.205895	0.383815	0.245433	0.296949
Homogeneity: matlab	NaN	NaN	0.417337	0.0671315	0.312111	0.180348	0.260612	0.267102	NaN	NaN	-0.00898596	0.970007	0.181901	0.442758	0.263364	0.2619	NaN	NaN	0.249079	0.289602	-0.191177	0.419432	-0.230722	0.327743
Maximum probability	NaN	NaN	0.357441	0.121807	0.486715	0.0295346	0.218102	0.355607	NaN	NaN	0.216873	0.358392	0.11857	0.618569	0.0109745	0.963374	NaN	NaN	0.17082	0.471488	-0.344316	0.137127	-0.370668	0.107647
Sum of sqaures: Variance	NaN	NaN	-0.386955	0.0918953	-0.334349	0.149633	-0.116229	0.625563	NaN	NaN	-0.0193942	0.935318	0.0446874	0.851604	0.296354	0.204537	NaN	NaN	0.299735	0.199173	0.372373	0.105913	-0.0327586	0.890949
Sum average	NaN	NaN	-0.388379	0.0906035	-0.337495	0.145602	-0.115034	0.629146	NaN	NaN	-0.177471	0.454133	0.0448449	0.851086	0.480533	0.0319839	NaN	NaN	0.247929	0.291908	0.375677	0.102609	0.0314825	0.895174
Sum variance	NaN	NaN	-0.38298	0.0955728	-0.330398	0.154804	-0.113406	0.634036	NaN	NaN	-0.0110385	0.96316	0.0591494	0.80436	0.290119	0.214675	NaN	NaN	0.31294	0.179132	0.367206	0.111232	-0.0435573	0.855318
Sum entropy	NaN	NaN	0.00625792	0.97911	-0.0873787	0.714134	-0.0414825	0.862145	NaN	NaN	-0.163316	0.491463	-0.171443	0.469849	-0.0325338	0.891693	NaN	NaN	-0.135656	0.568505	0.217063	0.357961	0.265724	0.257491
Difference variance	NaN	NaN	-0.0998274	0.675403	-0.217625	0.356688	-0.101351	0.670714	NaN	NaN	-0.288279	0.21773	-0.211521	0.370664	-0.422741	0.0633132	NaN	NaN	-0.376101	0.102191	-0.0423952	0.859141	-0.0102096	0.965925
Difference entropy	NaN	NaN	-0.231998	0.325	-0.218941	0.353713	-0.189394	0.423864	NaN	NaN	-0.0242653	0.919118	-0.158071	0.505666	-0.233198	0.322431	NaN	NaN	-0.255559	0.276821	0.133087	0.575919	0.174459	0.461952
Information measure of correlation1	NaN	NaN	0.390082	0.0890753	0.263569	0.261515	0.231095	0.326939	NaN	NaN	-0.21375	0.365524	-0.00598181	0.980032	0.254778	0.278343	NaN	NaN	0.32259	0.165383	-0.0950038	0.690324	-0.19493	0.410186
Informaiton measure of correlation2	NaN	NaN	0.404524	0.0768746	0.352129	0.127853	0.31867	0.170877	NaN	NaN	-0.251064	0.285648	-0.173815	0.463632	0.128151	0.590277	NaN	NaN	-0.235718	0.317079	0.163799	0.490164	0.247258	0.293258
Inverse difference normalized	NaN	NaN	0.352811	0.127066	0.282764	0.227056	0.235932	0.316627	NaN	NaN	0.034588	0.884896	0.157663	0.506779	0.288279	0.217731	NaN	NaN	0.345788	0.135345	-0.137103	0.564346	-0.18969	0.423127
Inverse difference moment normalized	NaN	NaN	0.313256	0.17867	0.260963	0.266434	0.191347	0.419011	NaN	NaN	0.105123	0.659156	0.0619924	0.795144	0.255828	0.276297	NaN	NaN	0.385653	0.0930884	-0.0328415	0.890674	-0.104025	0.662513
	모공								색조침착								피지
	RT start		day7		day14		RT end+10		RT start		day7		day14		RT end+10		RT start		day7		day14		RT end+10
Spearman for relative	rho	p	rho	p	rho	p	rho	p	rho	p	rho	p	rho	p	rho	p	rho	p	rho	p	rho	p	rho	p
Autocorrelation	NaN	NaN	-0.324812	0.162246	-0.305263	0.190182	-0.100752	0.671918	NaN	NaN	0.132331	0.576843	0.108271	0.648757	0.275188	0.239343	NaN	NaN	0.207519	0.378315	0.282707	0.226335	-0.0616541	0.796687
Contrast: matlab	NaN	NaN	-0.0842105	0.723889	-0.169925	0.472187	-0.0736842	0.757612	NaN	NaN	-0.225564	0.337407	-0.174436	0.460327	-0.245113	0.296235	NaN	NaN	-0.330827	0.154266	0.242105	0.302355	0.18797	0.425705
Correlation: matlab	NaN	NaN	0.156391	0.508693	0.192481	0.414491	0.269173	0.250097	NaN	NaN	-0.165414	0.484202	-0.193985	0.410789	0.0962406	0.685959	NaN	NaN	0.210526	0.371305	-0.0556391	0.816412	0.103759	0.662617
Cluster Prominence	NaN	NaN	0.0330827	0.891264	-0.0676692	0.777083	0.0481203	0.841221	NaN	NaN	0.282707	0.226335	-0.2	0.396169	-0.087218	0.714342	NaN	NaN	0.285714	0.221267	0.335338	0.148467	0.207519	0.378315
Cluster Shade	NaN	NaN	0.195489	0.407106	0.0481203	0.841221	-0.135338	0.568108	NaN	NaN	0.445113	0.0506908	0.0887218	0.709584	0.15188	0.521162	NaN	NaN	0.0736842	0.757612	0.075188	0.752766	0.0932331	0.695376
Dissimilarity	NaN	NaN	-0.206015	0.381848	-0.141353	0.550819	-0.109774	0.644162	NaN	NaN	-0.00150376	0.997464	-0.150376	0.525351	-0.201504	0.39256	NaN	NaN	-0.228571	0.330859	0.216541	0.357515	0.154887	0.512833
Energy: matlab	NaN	NaN	0.342857	0.139151	0.215038	0.360934	0.0902256	0.704837	NaN	NaN	0.108271	0.648757	0.368421	0.110623	0.35188	0.128536	NaN	NaN	0.27218	0.244681	-0.0977444	0.681267	-0.206015	0.381848
Entropy	NaN	NaN	-0.276692	0.236703	-0.174436	0.460327	-0.0706767	0.76733	NaN	NaN	-0.0631579	0.791774	-0.115789	0.625911	-0.0917293	0.700101	NaN	NaN	-0.0285714	0.906366	0.218045	0.354116	0.196992	0.403442
Homogeneity: matlab	NaN	NaN	0.384962	0.0946229	0.17594	0.456409	0.227068	0.334123	NaN	NaN	0.075188	0.752766	0.0541353	0.821361	0.141353	0.550819	NaN	NaN	0.270677	0.247379	-0.109774	0.644162	-0.117293	0.621381
Maximum probability	NaN	NaN	0.336842	0.146569	0.410526	0.0733881	0.0827068	0.728677	NaN	NaN	0.126316	0.594489	0.174436	0.460327	0.0827068	0.728677	NaN	NaN	0.154887	0.512833	-0.120301	0.612362	-0.246617	0.293205
Sum of sqaures: Variance	NaN	NaN	-0.324812	0.162246	-0.305263	0.190182	-0.112782	0.635011	NaN	NaN	0.132331	0.576843	0.108271	0.648757	0.275188	0.239343	NaN	NaN	0.207519	0.378315	0.282707	0.226335	-0.0616541	0.796687
Sum average	NaN	NaN	-0.332331	0.152316	-0.338346	0.144689	-0.0857143	0.71911	NaN	NaN	-0.165414	0.484202	0	1	0.380451	0.0988034	NaN	NaN	0.169925	0.472187	0.267669	0.252834	0.0556391	0.816412
Sum variance	NaN	NaN	-0.332331	0.152316	-0.299248	0.199406	-0.0887218	0.709584	NaN	NaN	0.118797	0.616865	0.0932331	0.695376	0.278195	0.234082	NaN	NaN	0.207519	0.378315	0.261654	0.263978	-0.075188	0.752766
Sum entropy	NaN	NaN	0.0315789	0.896294	0.0360902	0.881217	0.156391	0.508693	NaN	NaN	-0.0676692	0.777083	-0.135338	0.568108	-0.0857143	0.71911	NaN	NaN	-0.0300752	0.901328	0.218045	0.354116	0.240602	0.305444
Difference variance	NaN	NaN	-0.0842105	0.723889	-0.169925	0.472187	-0.0736842	0.757612	NaN	NaN	-0.225564	0.337407	-0.174436	0.460327	-0.245113	0.296235	NaN	NaN	-0.330827	0.154266	0.242105	0.302355	0.18797	0.425705
Difference entropy	NaN	NaN	-0.181955	0.440913	-0.153383	0.516989	-0.126316	0.594489	NaN	NaN	0.0541353	0.821361	0.0330827	0.891264	-0.0932331	0.695376	NaN	NaN	-0.201504	0.39256	0.206015	0.381848	0.145865	0.538014
Information measure of correlation1	NaN	NaN	0.231579	0.324388	0.154887	0.512833	0.174436	0.460327	NaN	NaN	-0.330827	0.154266	-0.138346	0.559433	0.227068	0.334123	NaN	NaN	0.213534	0.364372	-0.120301	0.612362	-0.0225564	0.92655
Informaiton measure of correlation2	NaN	NaN	0.132331	0.576843	0.210526	0.371305	0.243609	0.299285	NaN	NaN	-0.374436	0.10459	-0.126316	0.594489	0.0917293	0.700101	NaN	NaN	-0.0932331	0.695376	0.228571	0.330859	0.300752	0.197072
Inverse difference normalized	NaN	NaN	0.255639	0.275434	0.159398	0.500462	0.100752	0.671918	NaN	NaN	-0.0270677	0.911407	0.075188	0.752766	0.209023	0.3748	NaN	NaN	0.249624	0.287203	-0.168421	0.476175	-0.0902256	0.704837
Inverse difference moment normalized	NaN	NaN	0.210526	0.371305	0.135338	0.568108	0.121805	0.607873	NaN	NaN	0.204511	0.3854	0.189474	0.421949	0.180451	0.44476	NaN	NaN	0.299248	0.199406	-0.218045	0.354116	-0.144361	0.542267
	모공								색조침착								피지
	RT start		day7		day14		RT end+10		RT start		day7		day14		RT end+10		RT start		day7		day14		RT end+10
Spearman or Pearson for relative (분석의뢰)	rho	p	rho	p	rho	p	rho	p	rho	p	rho	p	rho	p	rho	p	rho	p	rho	p	rho	p	rho	p
Autocorrelation
ClusterProminence
ClusterShade
Contrast: matlab
Correlation: matlab
DifferenceEntropy
DifferenceVariance
Dissimilarity
Energy: matlab
Entropy
Homogeneity: matlab
IDM
IDN
InformationMeasureofCorr1
InformationMeasureofCorr2
MaximumProbability
SumAverage
SumEntropy
SumVariance
Variance
